# Supplementary material for: The phase separation-dependent FUS interactome reveals nuclear and cytoplasmic function of liquid–liquid phase separation
Source: Nucleic Acids Res. 2021 Jul 7;49(13):7713–31. doi: 10.1093/nar/gkab582 (PMC8287939; doi:10.1093/nar/gkab582)
Supplement: gkab582_Supplemental_Files [file gkab582_supplemental_files.zip]

Archive with 4 entries (4 files):
- Supplementary Materials revised.pdf
- Supplementary Table S1.xlsx
- Supplementary Table S2.xlsx
- Supplementary video.mp4
