# Supplementary material for: The phase separation-dependent FUS interactome reveals nuclear and cytoplasmic function of liquid–liquid phase separation
Source: Nucleic Acids Res. 2021 Jul 7;49(13):7713–31. doi: 10.1093/nar/gkab582 (PMC8287939; doi:10.1093/nar/gkab582)
Supplement: gkab582_Supplemental_Files [file gkab582_supplemental_files.zip › Supplementary Table S2.xlsx]

## Sheet: DEG_all_genes_droplets
gene	symbol	gene_biotype	chromosome	strand	av_log2FC	meta p-value	avlogCPM_droplets	avlogCPM_input	DWT_log2FC	DWT_FDR	DP525L_log2FC	DP525L_FDR
ENSG00000000003.14	TSPAN6	protein_coding	X	-1	-0.296567	0.0670748	5.55726	6.117	-0.157086	0.472402	-0.45099	0.0263637
ENSG00000000005.5	TNMD	protein_coding	X	1	-0.462207	0.0782588	2.53997	3.23129	-0.0901098	0.846194	-0.964944	0.0178006
ENSG00000000419.12	DPM1	protein_coding	20	-1	-0.0781632	0.780785	4.38934	4.70814	-0.225785	0.485819	0.0557459	0.856108
ENSG00000000457.13	SCYL3	protein_coding	1	-1	0.742388	0.00336762	3.22294	2.71794	0.340246	0.28801	1.05652	0.00131719
ENSG00000000460.16	C1orf112	protein_coding	1	1	0.471827	0.00387315	4.71121	4.37654	0.245915	0.241314	0.667105	0.00184079
ENSG00000001036.13	FUCA2	protein_coding	6	-1	-0.226558	0.337901	4.80877	5.16326	-0.202886	0.416301	-0.250626	0.248242
ENSG00000001084.10	GCLC	protein_coding	6	-1	0.0607939	0.362742	4.08834	4.03865	-0.291942	0.395718	0.344008	0.289465
ENSG00000001167.14	NFYA	protein_coding	6	1	1.11816	8.16815e-08	4.92961	3.88339	1.08235	0.000165278	1.15311	2.4306e-05
ENSG00000001460.17	STPG1	protein_coding	1	-1	0.35102	0.165351	2.23315	2.70072	-0.0156759	0.969399	0.643146	0.0401762
ENSG00000001461.16	NIPAL3	protein_coding	1	1	0.313822	0.0177191	3.39137	3.23646	0.668226	0.00567233	-0.15702	0.447821
ENSG00000001497.16	LAS1L	protein_coding	X	-1	-0.039195	0.130276	4.79178	4.79567	0.260441	0.349339	-0.417828	0.0818861
ENSG00000001561.6	ENPP4	protein_coding	6	1	1.54336	4.74971e-07	3.66686	2.56653	1.16104	0.0021117	1.8453	1.21735e-05
ENSG00000001617.11	SEMA3F	protein_coding	3	1	-0.485498	0.531631	0.635366	0.98301	-0.592655	0.397402	-0.385753	0.518648
ENSG00000001629.9	ANKIB1	protein_coding	7	1	-0.231951	0.139158	4.28213	4.00371	-0.80625	0.0484378	0.177725	0.642798
ENSG00000001630.15	CYP51A1	protein_coding	7	-1	0.523028	0.0995529	6.18344	6.69256	0.687245	0.0651017	0.337688	0.312376
ENSG00000001631.15	KRIT1	protein_coding	7	-1	0.97598	3.72408e-06	4.76633	3.91273	0.864361	0.00145736	1.07958	0.000156854
ENSG00000002016.17	RAD52	protein_coding	12	-1	1.14561	5.62657e-06	3.08367	2.08226	0.776675	0.012678	1.43916	2.79982e-05
ENSG00000002330.13	BAD	protein_coding	11	-1	-1.47161	1.70342e-06	2.5362	3.94757	-1.26811	0.00158989	-1.70861	6.25698e-05
ENSG00000002549.12	LAP3	protein_coding	4	1	0.360708	0.0112045	4.9727	4.74843	0.661883	0.00163692	-0.0203903	0.911761
ENSG00000002586.18	CD99	protein_coding	X	1	-1.24574	1.88158e-09	4.33846	5.72228	-0.924257	0.000266117	-1.66003	2.91196e-07
ENSG00000002822.15	MAD1L1	protein_coding	7	-1	0.291471	0.146407	3.54085	3.47583	0.146186	0.56385	0.423454	0.0589613
ENSG00000002834.17	LASP1	protein_coding	17	1	-0.033433	0.0861226	3.10194	3.37603	0.308006	0.282841	-0.481586	0.0599789
ENSG00000002919.14	SNX11	protein_coding	17	1	-0.220237	0.502001	3.38542	3.92283	-0.263027	0.378085	-0.178681	0.496918
ENSG00000003056.7	M6PR	protein_coding	12	-1	-0.73631	2.59596e-05	5.21702	5.44934	-0.87683	0.000455925	-0.608269	0.00400603
ENSG00000003096.14	KLHL13	protein_coding	X	-1	1.02075	0.050792	2.9479	2.13529	1.45019	0.0204795	0.406537	0.433224
ENSG00000003137.8	CYP26B1	protein_coding	2	-1	0.602567	0.366323	0.484013	0.238527	0.719479	0.289693	0.475338	0.40113
ENSG00000003147.17	ICA1	protein_coding	7	-1	0.0641053	0.953293	0.0435569	0.816812	-0.059684	0.931264	0.178107	0.762797
ENSG00000003249.13	DBNDD1	protein_coding	16	-1	-1.32267	2.82436e-07	1.85122	2.9037	-1.00718	0.00203556	-1.72703	7.29288e-06
ENSG00000003393.14	ALS2	protein_coding	2	-1	0.425284	0.0824549	4.24665	3.54869	0.0990879	0.791715	0.691157	0.0202986
ENSG00000003400.14	CASP10	protein_coding	2	1	1.23417	0.000483677	1.69063	1.02539	0.66714	0.136392	1.64015	0.000321357
ENSG00000003402.19	CFLAR	protein_coding	2	1	0.337218	0.282271	3.41475	2.91517	0.273037	0.420662	0.398666	0.190377
ENSG00000003436.15	TFPI	protein_coding	2	-1	-0.31456	0.729149	1.81491	2.18888	-0.63794	0.383059	-0.0505586	0.943271
ENSG00000003509.15	NDUFAF7	protein_coding	2	1	0.5272	0.063879	3.42352	2.92856	0.403403	0.267679	0.641208	0.0438229
ENSG00000003756.16	RBM5	protein_coding	3	1	1.01618	3.82927e-05	6.63496	5.81706	0.331459	0.213886	1.47863	1.29786e-05
ENSG00000003989.17	SLC7A2	protein_coding	8	1	0.264471	0.318058	4.30279	3.98061	0.457334	0.107575	0.0417891	0.880894
ENSG00000004059.10	ARF5	protein_coding	7	1	-0.906534	1.55029e-05	4.3781	5.4578	-0.613207	0.0253702	-1.27513	4.13808e-05
ENSG00000004139.13	SARM1	protein_coding	17	1	0.301663	0.379881	2.68808	2.04644	0.593046	0.141192	-0.0638608	0.8682
ENSG00000004142.11	POLDIP2	protein_coding	17	-1	-0.865267	4.60012e-07	5.13378	5.87289	-0.543774	0.00938746	-1.27958	2.64732e-06
ENSG00000004399.12	PLXND1	protein_coding	3	-1	-0.435735	0.205818	2.14868	2.19051	-0.531768	0.167404	-0.345697	0.310787
ENSG00000004455.16	AK2	protein_coding	1	-1	-0.798121	0.00218562	7.20747	8.09601	-0.704896	0.0352456	-0.897789	0.00662329
ENSG00000004478.7	FKBP4	protein_coding	12	1	-0.224984	0.000645794	6.5949	7.75957	0.30711	0.243349	-1.0771	0.000247627
ENSG00000004487.15	KDM1A	protein_coding	1	1	0.63729	0.000409197	6.36031	5.94651	0.978469	0.000118006	0.189587	0.309086
ENSG00000004534.14	RBM6	protein_coding	3	1	0.316686	0.0956421	5.38956	5.36018	0.116917	0.64121	0.492128	0.0301596
ENSG00000004660.14	CAMKK1	protein_coding	17	-1	-0.46924	0.0377991	1.9428	2.27016	-0.535342	0.0565838	-0.406035	0.109861
ENSG00000004700.15	RECQL	protein_coding	12	-1	1.12046	7.09095e-06	5.06289	3.27446	1.3036	0.000227321	0.910659	0.00199904
ENSG00000004766.15	VPS50	protein_coding	7	1	1.14322	0.000305874	4.14335	3.37589	0.92373	0.0225155	1.33369	0.00117742
ENSG00000004777.18	ARHGAP33	protein_coding	19	1	1.29871	0.350857	0.735159	-0.0183045	0.302298	0.877618	1.88247	0.124338
ENSG00000004779.9	NDUFAB1	protein_coding	16	-1	-0.817588	3.87114e-06	5.18862	6.10635	-0.657567	0.00392971	-0.997598	6.0621e-05
ENSG00000004838.13	ZMYND10	protein_coding	3	-1	-0.190861	0.527978	0.851455	0.649375	0.105297	0.832617	-0.563945	0.244779
ENSG00000004864.13	SLC25A13	protein_coding	7	-1	0.729827	0.0129092	4.63302	4.41914	0.706778	0.0673009	0.752513	0.0261197
ENSG00000004866.20	ST7	protein_coding	7	1	-0.0409712	0.909395	3.047	3.44698	-0.137074	0.692226	0.0491277	0.875046
ENSG00000004897.11	CDC27	protein_coding	17	-1	1.18984	6.99866e-07	6.65449	6.01771	0.965497	0.00160178	1.38395	2.41847e-05
ENSG00000004961.14	HCCS	protein_coding	X	1	-0.681106	4.45494e-05	3.95189	4.44267	-0.725607	0.0015233	-0.637937	0.00214546
ENSG00000004975.11	DVL2	protein_coding	17	-1	-0.205223	0.365904	4.29825	4.12094	-0.0997921	0.711959	-0.31897	0.162944
ENSG00000005007.12	UPF1	protein_coding	19	1	0.765591	2.73957e-05	5.31695	4.5541	1.05012	6.19894e-05	0.410802	0.0312211
ENSG00000005020.12	SKAP2	protein_coding	7	-1	0.29685	0.439153	3.49439	3.09975	0.477948	0.191563	0.0897105	0.795701
ENSG00000005022.5	SLC25A5	protein_coding	X	1	-1.09733	9.497e-08	7.52287	8.25278	-0.96862	0.000332551	-1.23865	1.41558e-05
ENSG00000005059.15	MCUB	protein_coding	4	1	-0.710202	0.00286544	2.87002	3.65841	-0.76313	0.0167815	-0.659147	0.0188492
ENSG00000005073.5	HOXA11	protein_coding	7	-1	-0.900535	3.49842e-07	2.91285	3.60785	-0.670514	0.00258461	-1.17432	7.19993e-06
ENSG00000005075.15	POLR2J	protein_coding	7	-1	-2.83966	9.71007e-13	2.96871	5.59725	-2.91313	2.9598e-07	-2.76975	1.02105e-07
ENSG00000005100.12	DHX33	protein_coding	17	-1	0.650438	2.7195e-06	5.0595	4.15584	0.487585	0.0046315	0.796759	3.53166e-05
ENSG00000005156.11	LIG3	protein_coding	17	1	0.99388	0.000115226	5.12632	4.48426	1.43461	5.44016e-05	0.356121	0.168066
ENSG00000005175.9	RPAP3	protein_coding	12	-1	0.490242	0.465815	5.18935	4.26193	0.491969	0.432043	0.488514	0.386439
ENSG00000005189.19	REXO5	protein_coding	16	1	0.9961	8.39944e-06	3.34097	2.82312	1.18535	0.000206856	0.778222	0.00263273
ENSG00000005194.14	CIAPIN1	protein_coding	16	-1	0.0405126	0.0694216	4.92227	5.16142	0.357546	0.135158	-0.366403	0.0961245
ENSG00000005206.16	SPPL2B	protein_coding	19	1	0.380057	0.418324	2.39481	2.18725	0.58503	0.19033	0.141063	0.743786
ENSG00000005238.19	FAM214B	protein_coding	9	-1	-0.00771944	0.884797	0.554683	0.107199	0.14323	0.782743	-0.176329	0.71565
ENSG00000005249.12	PRKAR2B	protein_coding	7	1	0.89739	0.042143	1.72189	1.43906	0.810341	0.142502	0.979484	0.0497028
ENSG00000005302.17	MSL3	protein_coding	X	1	0.0406443	0.986794	3.77715	3.60952	0.0320268	0.940441	0.0492107	0.895267
ENSG00000005339.14	CREBBP	protein_coding	16	-1	0.876525	5.02995e-05	5.33616	4.57749	0.742238	0.00950296	0.99937	0.000392071
ENSG00000005436.13	GCFC2	protein_coding	2	-1	-0.00918227	0.757173	4.70824	4.17078	-0.139303	0.602923	0.110167	0.646753
ENSG00000005448.16	WDR54	protein_coding	2	1	-1.6163	1.46887e-08	3.3086	4.62306	-1.25173	0.000356782	-2.10535	1.86009e-06
ENSG00000005469.11	CROT	protein_coding	7	1	1.40675	2.03491e-08	2.65654	1.82314	1.28215	0.000122618	1.52145	7.61552e-06
ENSG00000005483.20	KMT2E	protein_coding	7	1	1.81474	3.44307e-07	5.13737	3.77789	0.255112	0.33086	2.54658	5.53049e-08
ENSG00000005486.16	RHBDD2	protein_coding	7	1	-1.30303	0.011948	3.03964	4.29418	-0.885411	0.207432	-1.89318	0.00774906
ENSG00000005513.9	SOX8	protein_coding	16	1	-1.72778	1.10966e-05	-0.683284	0.991	-1.45216	0.00480719	-2.06879	0.000152614
ENSG00000005700.14	IBTK	protein_coding	6	-1	1.08134	3.68429e-07	4.28681	3.37926	0.801389	0.00202762	1.31569	9.69354e-06
ENSG00000005801.16	ZNF195	protein_coding	11	-1	0.772566	0.000510337	4.4072	3.27072	0.195984	0.472685	1.1834	9.83636e-05
ENSG00000005810.17	MYCBP2	protein_coding	13	-1	1.33631	6.91267e-08	7.56961	6.09166	1.04782	0.000583682	1.57662	5.77489e-06
ENSG00000005812.10	FBXL3	protein_coding	13	-1	0.892131	9.54865e-05	6.38924	5.53314	0.501328	0.0650453	1.19932	0.000114629
ENSG00000005882.11	PDK2	protein_coding	17	1	-1.29286	2.45512e-06	2.12372	2.94651	-1.02405	0.00514777	-1.62348	2.84991e-05
ENSG00000005884.17	ITGA3	protein_coding	17	1	-0.206243	0.80607	0.889296	1.41664	-0.281669	0.571243	-0.134565	0.780652
ENSG00000005889.15	ZFX	protein_coding	X	1	0.683246	0.00125328	6.24806	5.45192	0.184159	0.477654	1.05335	0.000262834
ENSG00000005893.15	LAMP2	protein_coding	X	-1	0.16961	0.664736	5.84464	5.90084	0.176354	0.555715	0.162834	0.545164
ENSG00000005961.17	ITGA2B	protein_coding	17	-1	-0.787414	0.00777195	0.90349	0.765205	-0.0579706	0.939626	-2.33534	0.00104336
ENSG00000006007.11	GDE1	protein_coding	16	-1	0.220474	0.0994439	4.8517	5.43788	0.472717	0.0300639	-0.0854169	0.675502
ENSG00000006015.17	REX1BD	protein_coding	19	1	-0.498943	0.0568497	2.21268	2.62138	-0.190731	0.671399	-0.891406	0.0151529
ENSG00000006016.10	CRLF1	protein_coding	19	-1	-1.55569	4.51394e-06	0.75529	1.22836	-1.7918	0.000225196	-1.35284	0.00124606
ENSG00000006025.11	OSBPL7	protein_coding	17	-1	0.714996	0.203854	1.0734	0.449033	0.765402	0.191482	0.662764	0.268243
ENSG00000006042.11	TMEM98	protein_coding	17	1	-1.39923	1.45062e-08	3.55131	4.37502	-1.09719	0.000440735	-1.78172	1.48619e-06
ENSG00000006062.14	MAP3K14	protein_coding	17	-1	-0.0973856	0.207238	1.17667	1.31928	-0.598627	0.125561	0.273896	0.418187
ENSG00000006118.14	TMEM132A	protein_coding	11	1	-0.889376	0.000139471	2.93307	3.18525	-0.379664	0.264637	-1.68465	4.25195e-05
ENSG00000006125.17	AP2B1	protein_coding	17	1	-0.149021	0.0878012	6.58734	5.61957	0.218768	0.510888	-0.643889	0.0340143
ENSG00000006194.9	ZNF263	protein_coding	16	1	0.220668	0.197535	4.14472	4.08508	0.0141478	0.958766	0.401293	0.0513685
ENSG00000006282.20	SPATA20	protein_coding	17	1	-0.510839	0.00195681	1.64943	2.25234	0.0811527	0.842535	-1.53214	0.00024483
ENSG00000006327.13	TNFRSF12A	protein_coding	16	1	-1.98228	3.98835e-07	1.9889	4.23701	-1.58863	0.00303445	-2.5254	7.04328e-06
ENSG00000006377.10	DLX6	protein_coding	7	1	0.492624	0.249278	0.546911	0.742651	0.522945	0.249526	0.461653	0.27025
ENSG00000006432.15	MAP3K9	protein_coding	14	-1	0.475509	0.0533066	3.46565	2.50082	0.0861775	0.81721	0.781791	0.0115121
ENSG00000006451.7	RALA	protein_coding	7	1	-0.285957	0.234788	3.38662	3.89726	-0.780036	0.0733394	0.0813971	0.847297
ENSG00000006453.13	BAIAP2L1	protein_coding	7	-1	0.583811	0.00209095	3.26715	3.1165	0.55597	0.023632	0.611126	0.00940055
ENSG00000006459.10	KDM7A	protein_coding	7	-1	1.66822	1.04795e-09	4.53327	3.41573	1.09455	0.000229297	2.07758	1.83612e-07
ENSG00000006530.15	AGK	protein_coding	7	1	0.547947	0.00347231	4.7943	4.94033	0.725457	0.00380672	0.345491	0.103156
ENSG00000006534.15	ALDH3B1	protein_coding	11	1	-0.00968842	0.987602	0.0538289	0.415276	-0.0670157	0.905864	0.0454477	0.934711
ENSG00000006576.16	PHTF2	protein_coding	7	1	1.14303	0.00729654	4.80426	4.00554	0.574208	0.288087	1.54992	0.00316604
ENSG00000006607.13	FARP2	protein_coding	2	1	0.248965	0.210738	5.02072	4.54954	0.24956	0.253694	0.24837	0.211674
ENSG00000006611.15	USH1C	protein_coding	11	-1	-1.5727	2.80237e-08	-0.316521	1.16812	-0.665452	0.100084	-4.57807	1.305e-08
ENSG00000006625.17	GGCT	protein_coding	7	-1	-1.02958	9.22463e-07	3.78948	5.0357	-1.03716	0.00031072	-1.02205	0.000167031
ENSG00000006634.7	DBF4	protein_coding	7	1	0.60043	0.00619758	4.82971	4.61137	0.423463	0.129834	0.758043	0.00583124
ENSG00000006652.13	IFRD1	protein_coding	7	1	1.12945	2.918e-07	5.52519	5.21401	0.989086	0.000880233	1.25736	1.74556e-05
ENSG00000006695.10	COX10	protein_coding	17	1	0.456552	0.0451138	3.02179	3.12696	0.139108	0.662531	0.71659	0.011604
ENSG00000006704.10	GTF2IRD1	protein_coding	7	1	-0.301649	0.568874	2.37348	2.2079	-0.317609	0.478971	-0.285863	0.481403
ENSG00000006712.14	PAF1	protein_coding	19	-1	-0.333539	0.169303	4.15572	4.63516	-0.100722	0.784106	-0.611295	0.0512308
ENSG00000006715.15	VPS41	protein_coding	7	-1	1.06451	0.00074681	4.7314	4.0357	1.25052	0.00327804	0.850914	0.0215814
ENSG00000006740.16	ARHGAP44	protein_coding	17	1	0.841852	0.00281051	1.87092	1.8578	0.624347	0.0839673	1.03082	0.00368608
ENSG00000006744.18	ELAC2	protein_coding	17	-1	0.44318	0.0122455	5.22977	4.82716	0.653187	0.00512921	0.197308	0.322418
ENSG00000006757.11	PNPLA4	protein_coding	X	-1	-1.27016	3.92461e-05	0.419588	1.99324	-1.34765	0.00152178	-1.19662	0.00187316
ENSG00000006831.9	ADIPOR2	protein_coding	12	1	0.376223	0.137429	5.09006	5.53851	0.429255	0.148872	0.321168	0.205805
ENSG00000007047.14	MARK4	protein_coding	19	1	-1.1636	5.175e-07	2.29837	3.20571	-1.39996	4.06794e-05	-0.960564	0.000691914
ENSG00000007080.10	CCDC124	protein_coding	19	1	-0.91271	0.000104686	2.99763	3.84344	-0.660673	0.0366851	-1.2183	0.000224579
ENSG00000007168.12	PAFAH1B1	protein_coding	17	1	1.09176	3.75989e-06	5.83619	5.20346	0.739707	0.00861719	1.37453	2.67994e-05
ENSG00000007202.14	KIAA0100	protein_coding	17	-1	0.0510953	0.0359355	6.68825	6.66377	0.401221	0.0921396	-0.412199	0.0635091
ENSG00000007237.18	GAS7	protein_coding	17	-1	0.482954	0.121792	0.0688569	0.45309	1.21647	0.16384	-1.0849	0.160201
ENSG00000007255.10	TRAPPC6A	protein_coding	19	-1	-2.25214	1.25733e-09	1.14038	3.20785	-1.82704	9.20767e-05	-2.85745	5.52819e-07
ENSG00000007264.14	MATK	protein_coding	19	-1	-1.24318	2.42524e-05	2.09848	2.9219	-1.01435	0.0109487	-1.51527	0.00015505
ENSG00000007341.18	ST7L	protein_coding	1	-1	-0.906845	3.32376e-05	4.16835	4.24674	-1.22349	0.000182714	-0.647341	0.0130429
ENSG00000007372.21	PAX6	protein_coding	11	-1	-0.549937	0.0163377	3.20515	3.46104	-0.502624	0.0770193	-0.598854	0.0300028
ENSG00000007376.7	RPUSD1	protein_coding	16	-1	-1.82698	1.88468e-08	2.95948	4.39336	-1.62373	0.000146025	-2.06365	5.90092e-06
ENSG00000007384.15	RHBDF1	protein_coding	16	-1	0.257876	0.0560464	1.23346	1.09289	0.883591	0.151642	-0.871777	0.0659371
ENSG00000007392.16	LUC7L	protein_coding	16	-1	-0.0436828	0.931259	4.41586	4.7419	-0.00441618	0.985567	-0.0840481	0.662478
ENSG00000007402.11	CACNA2D2	protein_coding	3	-1	-0.291968	0.377571	1.36636	1.47978	-0.0520354	0.914408	-0.579921	0.132856
ENSG00000007520.3	TSR3	protein_coding	16	-1	-1.15471	1.75822e-06	2.22805	3.37664	-0.919747	0.00379463	-1.43552	2.71125e-05
ENSG00000007541.16	PIGQ	protein_coding	16	1	-0.870093	0.0371739	2.47082	2.66332	-0.614947	0.243162	-1.18027	0.0250596
ENSG00000007545.15	CRAMP1	protein_coding	16	1	0.318402	0.249814	3.72503	2.94614	0.376201	0.205011	0.258191	0.329901
ENSG00000007866.19	TEAD3	protein_coding	6	-1	0.535561	0.0962121	1.19523	0.27601	0.723557	0.0566402	0.319344	0.343982
ENSG00000007923.15	DNAJC11	protein_coding	1	-1	0.232181	0.544275	4.54078	4.80768	0.437518	0.218134	-0.00730919	0.982044
ENSG00000007944.14	MYLIP	protein_coding	6	1	1.07668	7.38855e-07	3.46063	2.70092	-0.0345234	0.875573	1.69688	4.68572e-08
ENSG00000007968.6	E2F2	protein_coding	1	-1	0.0161381	0.471064	3.14426	3.04382	-0.297063	0.43037	0.273325	0.394788
ENSG00000008018.8	PSMB1	protein_coding	6	-1	-0.434204	0.0028681	6.25955	6.93124	-0.196619	0.342871	-0.71878	0.000923517
ENSG00000008083.13	JARID2	protein_coding	6	1	0.792265	1.30787e-05	3.66307	3.14363	0.688503	0.00406562	0.889062	0.00021519
ENSG00000008086.11	CDKL5	protein_coding	X	1	1.3838	0.00169292	3.02655	1.82875	0.633464	0.249399	1.87492	0.000703565
ENSG00000008128.22	CDK11A	protein_coding	1	-1	0.129486	0.874945	2.17414	2.17882	0.163854	0.684955	0.0942785	0.793623
ENSG00000008130.15	NADK	protein_coding	1	-1	-0.705844	0.0134041	3.79649	4.25414	-0.782229	0.0378505	-0.6333	0.0485106
ENSG00000008256.15	CYTH3	protein_coding	7	-1	-0.144098	0.45624	2.67942	2.89344	0.0321288	0.919003	-0.344887	0.175904
ENSG00000008277.14	ADAM22	protein_coding	7	1	1.79443	5.37454e-09	3.06918	2.17905	1.69109	4.35804e-05	1.89086	5.31914e-06
ENSG00000008282.8	SYPL1	protein_coding	7	-1	-0.0642131	0.958459	4.40632	4.59148	-0.09223	0.798261	-0.0367299	0.909438
ENSG00000008283.15	CYB561	protein_coding	17	-1	-0.249436	0.023977	1.55285	2.26843	0.35653	0.489271	-1.31435	0.00740164
ENSG00000008294.20	SPAG9	protein_coding	17	-1	0.367828	0.265157	6.4001	5.80253	0.401844	0.247015	0.332989	0.297224
ENSG00000008300.16	CELSR3	protein_coding	3	-1	0.851256	1.8873e-05	5.235	3.78054	0.726743	0.0048922	0.96587	0.000265035
ENSG00000008311.14	AASS	protein_coding	7	-1	1.53843	3.75153e-10	3.7267	2.32685	1.44811	1.25346e-05	1.62342	1.15289e-06
ENSG00000008324.11	SS18L2	protein_coding	3	1	-0.902453	5.17219e-08	3.48456	4.49998	-1.04498	1.87818e-05	-0.772747	0.000132313
ENSG00000008382.15	MPND	protein_coding	19	1	-1.47178	9.16511e-08	0.906432	2.38087	-1.57163	6.75477e-05	-1.3784	6.71317e-05
ENSG00000008394.12	MGST1	protein_coding	12	1	-0.412897	0.0535341	1.90726	2.79616	0.0995647	0.852488	-1.21499	0.0110929
ENSG00000008405.11	CRY1	protein_coding	12	-1	1.10157	4.28572e-06	4.71932	4.18003	0.751501	0.0110816	1.38306	2.39594e-05
ENSG00000008441.16	NFIX	protein_coding	19	1	-0.25144	0.656675	1.80123	1.77431	-0.452802	0.337497	-0.0747721	0.877837
ENSG00000008513.14	ST3GAL1	protein_coding	8	-1	-0.666958	0.0192846	2.01259	2.61336	-0.353132	0.362212	-1.06859	0.00774241
ENSG00000008710.19	PKD1	protein_coding	16	-1	0.093036	0.915293	3.61191	2.70659	0.133769	0.709161	0.051119	0.871073
ENSG00000008735.13	MAPK8IP2	protein_coding	22	1	-0.844362	0.000106845	3.13553	3.50303	-0.494324	0.0960985	-1.3075	8.76524e-05
ENSG00000008838.19	MED24	protein_coding	17	-1	-0.240458	0.00412455	4.85332	4.72166	0.18444	0.465908	-0.845346	0.00102365
ENSG00000008853.16	RHOBTB2	protein_coding	8	1	0.172497	0.843097	1.52446	1.80178	0.100439	0.848079	0.241126	0.583696
ENSG00000008869.11	HEATR5B	protein_coding	2	-1	0.928175	2.2942e-05	4.88155	3.83227	0.667933	0.0136343	1.14857	0.000117291
ENSG00000008952.16	SEC62	protein_coding	3	1	-0.164966	0.51198	4.98548	5.22953	-0.525787	0.249167	0.123426	0.7782
ENSG00000008988.9	RPS20	protein_coding	8	-1	-2.25559	3.27497e-12	8.64782	10.5437	-2.02807	1.67075e-06	-2.52583	6.34885e-08
ENSG00000009307.15	CSDE1	protein_coding	1	-1	0.624356	0.0224018	8.56088	8.1181	0.897987	0.00962528	0.286386	0.347327
ENSG00000009335.17	UBE3C	protein_coding	7	1	1.27072	2.60879e-07	6.542	6.44442	0.682583	0.00888324	1.68734	1.53681e-06
ENSG00000009413.15	REV3L	protein_coding	6	-1	1.06835	0.000343467	5.98912	4.35767	0.339495	0.324149	1.55028	9.28575e-05
ENSG00000009694.13	TENM1	protein_coding	X	-1	0.641771	0.0209366	4.57747	3.81689	0.930138	0.00861789	0.280989	0.358309
ENSG00000009724.16	MASP2	protein_coding	1	-1	2.28595	3.29363e-06	1.36545	-0.432152	2.66634	0.000102994	1.76789	0.0019473
ENSG00000009780.15	FAM76A	protein_coding	1	1	0.531185	0.038968	3.91242	4.12817	0.587209	0.0591596	0.472897	0.108981
ENSG00000009830.11	POMT2	protein_coding	14	-1	-0.459788	0.0026057	3.60317	3.74053	-0.476307	0.0171365	-0.443456	0.01659
ENSG00000009844.15	VTA1	protein_coding	6	1	1.07038	1.51608e-07	5.638	5.12572	0.821213	0.00106585	1.28279	7.22711e-06
ENSG00000009954.10	BAZ1B	protein_coding	7	-1	1.36216	1.39931e-08	6.91443	5.91955	0.994576	0.000454724	1.65485	1.38716e-06
ENSG00000010017.12	RANBP9	protein_coding	6	-1	0.486009	0.052724	4.54744	4.34973	0.419885	0.169931	0.549234	0.0546286
ENSG00000010072.15	SPRTN	protein_coding	1	1	-0.50148	0.0670069	5.04401	4.55826	-0.44183	0.194488	-0.563703	0.0639565
ENSG00000010165.19	METTL13	protein_coding	1	1	-0.0636068	0.698782	4.09925	4.0046	0.101341	0.797701	-0.249878	0.417006
ENSG00000010219.13	DYRK4	protein_coding	12	1	-0.0646637	0.200379	3.16307	3.89562	-0.351529	0.124936	0.174513	0.40179
ENSG00000010244.18	ZNF207	protein_coding	17	1	0.185627	0.542432	7.35334	6.89591	0.162585	0.558669	0.208307	0.381304
ENSG00000010256.10	UQCRC1	protein_coding	3	-1	-0.622475	9.54388e-06	6.09523	6.59403	-0.255614	0.157363	-1.11566	3.96745e-06
ENSG00000010270.13	STARD3NL	protein_coding	7	1	-0.374079	0.0113041	4.32309	4.97324	-0.325924	0.0819873	-0.423897	0.0183906
ENSG00000010278.12	CD9	protein_coding	12	1	-1.04311	4.55979e-05	2.31998	3.5174	-0.910104	0.00552245	-1.18964	0.000606843
ENSG00000010292.12	NCAPD2	protein_coding	12	1	1.13132	3.78223e-05	6.60338	5.47984	1.49464	0.000123165	0.644534	0.02224
ENSG00000010295.19	IFFO1	protein_coding	12	-1	-0.213177	0.206114	2.09649	1.8015	0.0368522	0.91656	-0.515815	0.0568724
ENSG00000010318.20	PHF7	protein_coding	3	1	0.541013	0.189903	1.29515	1.13683	0.349882	0.460584	0.709759	0.101474
ENSG00000010322.15	NISCH	protein_coding	3	1	-0.410593	0.00507571	4.64732	4.45131	-0.302856	0.115304	-0.527028	0.00523236
ENSG00000010361.13	FUZ	protein_coding	19	-1	-1.70119	7.27158e-13	2.87924	4.33775	-1.59945	5.56653e-07	-1.81067	4.02824e-08
ENSG00000010404.17	IDS	protein_coding	X	-1	-0.614712	0.00366802	3.9681	4.07079	-0.462215	0.094028	-0.785253	0.0044427
ENSG00000010539.11	ZNF200	protein_coding	16	-1	0.992818	4.48679e-05	3.80813	2.72836	0.265347	0.327288	1.47416	1.00627e-05
ENSG00000010626.14	LRRC23	protein_coding	12	1	-0.786288	0.00211145	1.13576	1.88216	-0.545325	0.0956382	-1.07573	0.00234836
ENSG00000010803.16	SCMH1	protein_coding	1	-1	-0.240017	0.374965	3.39329	4.2955	-0.225236	0.418008	-0.254952	0.287678
ENSG00000010810.17	FYN	protein_coding	6	-1	0.277399	0.135626	3.73077	3.90276	0.17461	0.444071	0.373349	0.0678328
ENSG00000010818.9	HIVEP2	protein_coding	6	-1	1.00931	0.177275	3.16957	2.38976	0.853917	0.362184	1.14959	0.117824
ENSG00000011007.12	ELOA	protein_coding	1	1	0.481548	0.000776482	5.91827	5.64098	0.580211	0.00287604	0.375639	0.0256799
ENSG00000011009.10	LYPLA2	protein_coding	1	1	-0.590415	0.0188962	3.19801	3.81942	-0.31775	0.375536	-0.926909	0.00729205
ENSG00000011021.21	CLCN6	protein_coding	1	1	0.867923	0.000229086	2.57901	1.61386	0.465044	0.10906	1.18251	0.000177201
ENSG00000011028.13	MRC2	protein_coding	17	1	-0.600314	0.237228	1.86442	2.81511	-0.716552	0.175157	-0.492746	0.359796
ENSG00000011052.21	NME1-NME2	protein_coding	17	1	-0.0475455	0.991459	3.07247	2.75489	-0.0218006	0.975767	-0.0737582	0.893841
ENSG00000011105.12	TSPAN9	protein_coding	12	1	-0.906791	0.00118357	1.89625	2.57498	-0.991868	0.00920175	-0.826453	0.012803
ENSG00000011114.14	BTBD7	protein_coding	14	-1	0.907243	0.0500395	3.66595	2.94092	1.02382	0.0701914	0.780414	0.124136
ENSG00000011132.11	APBA3	protein_coding	19	-1	-0.725727	0.0462977	1.70082	1.65681	-0.531945	0.26669	-0.949637	0.0297423
ENSG00000011143.16	MKS1	protein_coding	17	-1	-0.502412	0.00688135	3.06355	3.07354	-0.289044	0.26544	-0.752906	0.00321376
ENSG00000011198.7	ABHD5	protein_coding	3	1	0.595039	0.00135521	3.52402	3.31952	0.484153	0.0427965	0.698008	0.00319995
ENSG00000011243.17	AKAP8L	protein_coding	19	-1	0.0949719	0.768075	4.75765	4.72833	0.218434	0.455515	-0.0400527	0.881872
ENSG00000011258.15	MBTD1	protein_coding	17	-1	1.24954	1.45934e-05	4.33411	3.3758	1.04794	0.00472839	1.42639	0.00020809
ENSG00000011260.13	UTP18	protein_coding	17	1	0.485564	0.130941	5.39878	4.78743	0.767371	0.0410253	0.135011	0.701841
ENSG00000011275.18	RNF216	protein_coding	7	-1	0.126936	0.610805	4.61198	4.54495	0.0228209	0.93005	0.224041	0.280007
ENSG00000011295.15	TTC19	protein_coding	17	1	0.519759	0.0283444	4.52982	4.0485	0.163712	0.613732	0.805099	0.00719007
ENSG00000011304.19	PTBP1	protein_coding	19	1	0.258795	0.0227191	6.73083	6.99538	0.549438	0.00616878	-0.105561	0.550979
ENSG00000011332.19	DPF1	protein_coding	19	-1	-0.372	0.124232	1.30179	2.03789	-0.0888928	0.841135	-0.72457	0.032004
ENSG00000011347.9	SYT7	protein_coding	11	-1	-0.193281	0.00994885	0.422201	0.644208	0.492068	0.359314	-1.54469	0.00362213
ENSG00000011376.9	LARS2	protein_coding	3	1	1.16618	2.93948e-06	5.209	4.2958	1.04543	0.00149179	1.2776	0.000119109
ENSG00000011405.13	PIK3C2A	protein_coding	11	-1	2.07738	8.96938e-11	6.36235	4.84828	1.33294	7.11246e-05	2.56601	4.59462e-08
ENSG00000011422.11	PLAUR	protein_coding	19	-1	-0.861376	0.00939188	0.904448	1.47129	-1.04179	0.0192023	-0.701036	0.0634332
ENSG00000011426.10	ANLN	protein_coding	7	1	1.10108	0.000183577	6.44668	5.46594	1.3228	0.00144827	0.838982	0.0104794
ENSG00000011451.17	WIZ	protein_coding	19	-1	0.00928877	0.765614	3.21997	2.90315	0.174346	0.668324	-0.177122	0.597041
ENSG00000011454.16	RABGAP1	protein_coding	9	1	0.330876	0.0616979	4.90872	4.27044	-0.204006	0.549268	0.720207	0.0204675
ENSG00000011478.11	QPCTL	protein_coding	19	1	-0.367513	0.133306	2.15637	2.65356	0.00521517	0.99151	-0.871407	0.0297143
ENSG00000011485.14	PPP5C	protein_coding	19	1	0.288826	0.282026	5.09529	5.28717	0.538772	0.0831437	-0.0136908	0.962038
ENSG00000011523.13	CEP68	protein_coding	2	1	0.842461	0.00014085	3.79131	2.80505	0.744563	0.0115255	0.934135	0.000986799
ENSG00000011566.14	MAP4K3	protein_coding	2	-1	0.425825	0.605615	4.39613	3.75088	0.10188	0.90008	0.690203	0.285068
ENSG00000011638.10	TMEM159	protein_coding	16	1	-1.20437	0.00309337	0.307503	1.20268	-1.04402	0.0590327	-1.3848	0.00584007
ENSG00000012048.20	BRCA1	protein_coding	17	-1	1.15516	3.51613e-05	5.86469	4.26102	0.473395	0.123544	1.61627	2.04951e-05
ENSG00000012061.15	ERCC1	protein_coding	19	-1	-2.25004	4.27463e-11	3.32151	4.75695	-2.01185	6.46099e-06	-2.53548	2.34482e-07
ENSG00000012174.11	MBTPS2	protein_coding	X	1	1.36515	7.91338e-09	4.45754	3.2485	1.18893	0.000105777	1.52216	3.28403e-06
ENSG00000012211.12	PRICKLE3	protein_coding	X	-1	-0.436889	0.461926	0.574301	0.991349	-0.293149	0.631077	-0.596551	0.26113
ENSG00000012232.8	EXTL3	protein_coding	8	1	-0.0175965	0.594664	4.07541	4.29862	0.131445	0.607833	-0.183828	0.409035
ENSG00000012660.13	ELOVL5	protein_coding	6	-1	-0.430165	0.0225669	5.12627	5.64843	-0.529294	0.0279559	-0.337411	0.120622
ENSG00000012822.15	CALCOCO1	protein_coding	12	-1	0.0449831	0.0286479	3.08805	2.77336	0.557434	0.146127	-0.757079	0.0305817
ENSG00000012963.14	UBR7	protein_coding	14	1	0.676538	0.00259463	4.1259	3.49903	0.987552	0.00116114	0.279509	0.243673
ENSG00000012983.11	MAP4K5	protein_coding	14	-1	0.708657	0.00625446	4.75202	4.0021	0.381147	0.242657	0.975401	0.00315265
ENSG00000013016.15	EHD3	protein_coding	2	1	0.141669	0.0539049	1.67557	1.51845	0.592994	0.0935329	-0.518726	0.101956
ENSG00000013275.7	PSMC4	protein_coding	19	1	-0.294723	0.00755923	4.66592	4.86689	0.046934	0.844987	-0.743254	0.00112396
ENSG00000013288.8	MAN2B2	protein_coding	4	1	0.305596	0.0933584	2.44976	2.25936	0.672179	0.0360102	-0.187081	0.52102
ENSG00000013306.15	SLC25A39	protein_coding	17	-1	-1.70145	5.21878e-11	4.74316	5.93815	-1.59098	4.71328e-06	-1.82108	3.95324e-07
ENSG00000013364.18	MVP	protein_coding	16	1	0.524878	0.232363	3.01434	2.534	0.146985	0.774346	0.824051	0.079124
ENSG00000013374.15	NUB1	protein_coding	7	1	0.319526	0.189198	4.744	4.93445	0.392568	0.143292	0.242589	0.324563
ENSG00000013375.15	PGM3	protein_coding	6	-1	1.04418	0.00694381	5.19143	4.4276	1.2946	0.0108777	0.740958	0.0792357
ENSG00000013392.7	RWDD2A	protein_coding	6	1	0.574441	0.12	1.41574	1.15113	0.703667	0.102765	0.432492	0.250631
ENSG00000013441.15	CLK1	protein_coding	2	-1	0.871494	0.00690293	6.33922	5.16242	-0.0516991	0.910238	1.42992	0.000940538
ENSG00000013503.9	POLR3B	protein_coding	12	1	1.30488	3.84334e-07	4.78176	3.53072	1.43667	8.31776e-05	1.15981	0.00024709
ENSG00000013523.9	ANGEL1	protein_coding	14	-1	-0.237089	0.144858	4.19327	4.01381	-0.0816343	0.733038	-0.411341	0.0447331
ENSG00000013561.17	RNF14	protein_coding	5	1	0.33696	0.0567529	4.50734	4.51107	0.354121	0.0996577	0.319592	0.101874
ENSG00000013563.13	DNASE1L1	protein_coding	X	-1	-0.134048	0.0350825	2.51935	3.26264	0.491286	0.354544	-1.26242	0.0160382
ENSG00000013573.16	DDX11	protein_coding	12	1	0.430268	0.00497921	4.93188	4.4414	-0.0338499	0.889717	0.780863	0.000663484
ENSG00000013583.8	HEBP1	protein_coding	12	-1	0.763107	0.0312519	1.6202	0.960731	0.991097	0.0235007	0.4922	0.210837
ENSG00000013588.7	GPRC5A	protein_coding	12	1	-0.359431	0.290803	0.319957	0.409679	-1.03109	0.0959072	0.0970738	0.870548
ENSG00000013810.18	TACC3	protein_coding	4	1	0.00421459	0.962983	4.60939	4.1273	0.0466783	0.857973	-0.039537	0.863138
ENSG00000014123.9	UFL1	protein_coding	6	1	0.802312	0.0092613	4.5855	3.44876	0.679731	0.0873298	0.915287	0.0137253
ENSG00000014138.8	POLA2	protein_coding	11	1	0.206791	0.208605	4.82624	4.49779	0.282521	0.118683	0.126864	0.446338
ENSG00000014164.6	ZC3H3	protein_coding	8	-1	-0.160795	0.17535	0.820681	1.01253	0.257203	0.601932	-0.751697	0.0698833
ENSG00000014216.15	CAPN1	protein_coding	11	1	-0.625225	0.00634803	3.83201	3.57093	-0.274971	0.431837	-1.08875	0.00180177
ENSG00000014641.17	MDH1	protein_coding	2	1	0.518258	0.0462887	6.25136	5.94915	0.851829	0.0102592	0.0836042	0.772971
ENSG00000014824.13	SLC30A9	protein_coding	4	1	0.175092	0.398879	5.42564	5.61919	0.153948	0.455766	0.195932	0.289174
ENSG00000014914.20	MTMR11	protein_coding	1	-1	1.18369	0.000282742	2.05999	0.933306	1.23565	0.00436599	1.12979	0.00557122
ENSG00000014919.12	COX15	protein_coding	10	-1	0.834231	8.12159e-06	5.16933	4.68069	1.19702	1.01615e-05	0.348403	0.051701
ENSG00000015133.18	CCDC88C	protein_coding	14	-1	0.593638	0.127261	1.97844	1.5797	0.696087	0.120065	0.483353	0.231218
ENSG00000015153.14	YAF2	protein_coding	12	-1	-0.161018	0.349088	3.48563	2.8272	-0.553906	0.159317	0.147455	0.679926
ENSG00000015171.19	ZMYND11	protein_coding	10	1	-0.155549	0.204654	3.70402	3.68138	-0.553992	0.0861966	0.15633	0.599021
ENSG00000015475.18	BID	protein_coding	22	-1	-0.544311	0.0248418	3.12198	3.61017	-0.435029	0.159509	-0.662555	0.0236718
ENSG00000015479.18	MATR3	protein_coding	5	1	1.30062	2.18165e-08	8.29022	6.89642	1.38608	2.50151e-05	1.20978	4.01557e-05
ENSG00000015532.9	XYLT2	protein_coding	17	1	-0.0737465	0.902348	3.21282	3.19756	-0.00284589	0.993452	-0.148312	0.595888
ENSG00000015568.12	RGPD5	protein_coding	2	1	2.07907	0.000438667	4.96023	3.99872	1.28885	0.0534068	2.58674	0.000737146
ENSG00000015676.17	NUDCD3	protein_coding	7	-1	-1.20693	7.96239e-09	4.49704	4.84007	-0.834123	0.00104021	-1.71095	3.3611e-07
ENSG00000016082.14	ISL1	protein_coding	5	1	0.509483	0.0804672	1.93301	1.51375	0.648854	0.0651952	0.355195	0.239147
ENSG00000016391.10	CHDH	protein_coding	3	-1	0.206418	0.733309	2.62926	1.93355	0.0495224	0.932357	0.347913	0.391951
ENSG00000016864.18	GLT8D1	protein_coding	3	-1	0.262463	0.259878	4.00953	4.12739	0.281204	0.272647	0.243476	0.261905
ENSG00000017260.19	ATP2C1	protein_coding	3	1	0.976327	0.00409812	4.9571	4.61515	0.943625	0.0311388	1.0083	0.0152053
ENSG00000017797.12	RALBP1	protein_coding	18	1	0.476051	0.014789	3.99794	4.10178	0.56668	0.0227646	0.379346	0.0904043
ENSG00000018189.12	RUFY3	protein_coding	4	1	1.07738	8.36173e-05	4.59229	3.52393	0.787115	0.0209954	1.31892	0.000307531
ENSG00000018236.14	CNTN1	protein_coding	12	1	1.43539	1.09799e-05	2.53263	1.82221	1.37164	0.0018518	1.49643	0.000391722
ENSG00000018280.16	SLC11A1	protein_coding	2	1	-1.85877	7.70292e-06	-0.422595	0.897025	-1.63976	0.00197325	-2.11707	0.000251594
ENSG00000018408.14	WWTR1	protein_coding	3	-1	0.677023	0.094531	2.83928	1.96362	0.601423	0.23318	0.748858	0.0817289
ENSG00000018510.13	AGPS	protein_coding	2	1	0.401448	0.234903	5.61921	4.89965	0.214236	0.605944	0.567134	0.102619
ENSG00000018610.13	CXorf56	protein_coding	X	-1	-0.400084	0.00521907	5.02044	6.23387	-0.323494	0.0790113	-0.480969	0.00788106
ENSG00000018699.11	TTC27	protein_coding	2	1	0.898338	0.0111465	4.69277	4.23678	1.09444	0.0195941	0.671326	0.0757154
ENSG00000018869.16	ZNF582	protein_coding	19	-1	-0.109869	0.631445	1.49952	0.851573	-0.415441	0.333104	0.142157	0.828886
ENSG00000019144.18	PHLDB1	protein_coding	11	1	-0.070113	0.548479	2.30986	2.02278	0.0961831	0.74586	-0.258106	0.290882
ENSG00000019485.13	PRDM11	protein_coding	11	1	0.411342	0.436045	0.918644	0.645433	0.681047	0.1757	0.0793515	0.858163
ENSG00000019549.9	SNAI2	protein_coding	8	-1	0.272762	0.321167	3.505	3.6035	0.145826	0.665413	0.389428	0.144399
ENSG00000019995.6	ZRANB1	protein_coding	10	1	1.29336	4.6103e-05	4.83422	4.2975	0.960784	0.0187829	1.56345	0.000180555
ENSG00000020129.15	NCDN	protein_coding	1	1	0.0231742	0.162076	4.06047	4.0183	0.326018	0.244964	-0.360607	0.154887
ENSG00000020181.17	ADGRA2	protein_coding	8	1	-0.649106	0.0199853	1.23867	1.8683	-0.510971	0.152429	-0.801881	0.0191831
ENSG00000020256.19	ZFP64	protein_coding	20	-1	-0.326546	0.114804	3.6556	4.02215	-0.453988	0.067691	-0.209453	0.359677
ENSG00000020426.10	MNAT1	protein_coding	14	1	0.106947	0.793373	4.41823	4.78823	-0.0561517	0.896776	0.253466	0.480112
ENSG00000020577.13	SAMD4A	protein_coding	14	1	0.0798961	0.686205	1.48021	1.09871	-0.192305	0.688187	0.3088	0.467016
ENSG00000020633.18	RUNX3	protein_coding	1	-1	-1.44842	0.00216697	-0.480717	0.64423	-1.09152	0.0696758	-1.92369	0.00331842
ENSG00000020922.12	MRE11	protein_coding	11	-1	0.638891	0.0202399	5.06687	4.23406	0.209142	0.566091	0.969574	0.00524252
ENSG00000021300.13	PLEKHB1	protein_coding	11	1	-1.469	0.000141678	0.41986	1.69519	-0.922583	0.0875354	-2.3592	0.000130759
ENSG00000021355.12	SERPINB1	protein_coding	6	-1	0.116159	0.893301	1.75502	1.66829	-0.0328366	0.956162	0.251197	0.60156
ENSG00000021574.11	SPAST	protein_coding	2	1	0.69139	0.00769455	4.55857	4.13191	0.775816	0.0205798	0.601715	0.047095
ENSG00000021645.18	NRXN3	protein_coding	14	1	0.763054	0.0344731	2.18603	1.48195	0.889873	0.0500477	0.624003	0.111266
ENSG00000021762.19	OSBPL5	protein_coding	11	-1	0.585403	0.448043	0.49837	-0.131305	0.81256	0.266366	0.315673	0.590136
ENSG00000021776.10	AQR	protein_coding	15	-1	1.48708	3.85687e-09	5.63009	4.60024	1.63504	6.02645e-06	1.3222	2.71969e-05
ENSG00000021826.14	CPS1	protein_coding	2	1	0.282016	0.0952223	4.1845	3.70847	0.547505	0.0226683	-0.0436014	0.848421
ENSG00000022267.16	FHL1	protein_coding	X	1	-0.626678	7.67128e-05	5.18744	5.73681	-0.496368	0.0154632	-0.769938	0.000380334
ENSG00000022277.12	RTFDC1	protein_coding	20	1	-0.667394	0.000943088	4.68767	5.40925	-0.47067	0.0767146	-0.895243	0.00119373
ENSG00000022567.9	SLC45A4	protein_coding	8	-1	-0.502991	0.088504	1.29577	1.78113	-0.959472	0.0257221	-0.156756	0.682338
ENSG00000022840.15	RNF10	protein_coding	12	1	-0.346165	0.0442035	5.26379	5.65481	-0.192019	0.429493	-0.518774	0.0174658
ENSG00000022976.15	ZNF839	protein_coding	14	1	0.307021	0.239991	1.94374	1.85442	0.37812	0.180117	0.232235	0.355453
ENSG00000023041.11	ZDHHC6	protein_coding	10	-1	-0.0448615	0.970567	4.38512	4.43857	-0.090807	0.768218	-0.000334216	0.998937
ENSG00000023171.16	GRAMD1B	protein_coding	11	1	0.211158	0.119371	1.10747	0.828549	-0.571011	0.217346	0.715533	0.117713
ENSG00000023191.16	RNH1	protein_coding	11	-1	-1.11246	5.64112e-06	3.49572	4.13463	-0.922054	0.0041236	-1.33188	8.63178e-05
ENSG00000023228.13	NDUFS1	protein_coding	2	-1	0.588323	0.00106097	4.99759	4.35163	0.589676	0.0126688	0.586968	0.00823647
ENSG00000023287.12	RB1CC1	protein_coding	8	-1	1.13111	2.06435e-05	5.8989	5.01607	0.703674	0.0211216	1.46043	6.75935e-05
ENSG00000023318.7	ERP44	protein_coding	9	-1	0.595165	0.0373845	4.86255	4.72727	0.696609	0.047317	0.486044	0.129655
ENSG00000023330.14	ALAS1	protein_coding	3	1	-0.633497	0.00271574	4.78698	4.96451	-0.439265	0.121057	-0.858008	0.00246007
ENSG00000023516.8	AKAP11	protein_coding	13	1	2.36923	4.79801e-11	6.25896	4.35612	1.96879	1.00015e-05	2.68232	1.70747e-07
ENSG00000023572.8	GLRX2	protein_coding	1	-1	-1.03516	3.57722e-05	2.58041	3.55206	-0.928936	0.0051198	-1.14983	0.000503827
ENSG00000023608.4	SNAPC1	protein_coding	14	1	1.08224	5.09705e-05	3.31991	2.99921	1.13145	0.00182784	1.0313	0.00206776
ENSG00000023697.12	DERA	protein_coding	12	1	-0.35461	0.045899	2.84516	3.48621	-0.279358	0.208228	-0.434006	0.0376971
ENSG00000023734.10	STRAP	protein_coding	12	1	1.14799	0.0004207	6.33526	6.23478	1.15844	0.00757513	1.13747	0.00496377
ENSG00000023839.10	ABCC2	protein_coding	10	1	0.796007	0.0130651	0.665841	0.695338	-1.0759	0.0614611	1.5841	0.0290017
ENSG00000023902.13	PLEKHO1	protein_coding	1	1	-0.674219	7.95326e-05	2.49317	3.32618	-0.344075	0.136675	-1.10305	4.47464e-05
ENSG00000023909.9	GCLM	protein_coding	1	-1	-0.194639	0.0992999	3.73097	3.57473	-0.72079	0.0370908	0.190069	0.546531
ENSG00000024048.10	UBR2	protein_coding	6	1	1.56694	1.04786e-08	5.43086	4.15064	0.781508	0.00308477	2.07265	1.51061e-07
ENSG00000024526.16	DEPDC1	protein_coding	1	-1	1.0964	1.33317e-05	6.58507	5.76926	0.47688	0.0796682	1.52841	1.12093e-05
ENSG00000024862.17	CCDC28A	protein_coding	6	1	-0.162565	0.549236	3.09291	3.23127	-0.2029	0.390091	-0.123327	0.557441
ENSG00000025039.14	RRAGD	protein_coding	6	-1	0.0886587	0.157126	3.09929	3.50331	-0.33355	0.272333	0.414872	0.1338
ENSG00000025156.12	HSF2	protein_coding	6	1	1.45102	2.11838e-08	5.15317	4.20374	1.01389	0.000717676	1.78604	1.35714e-06
ENSG00000025293.16	PHF20	protein_coding	20	1	-0.173868	0.329915	4.5268	3.84449	-0.402238	0.107901	0.0232444	0.925394
ENSG00000025423.11	HSD17B6	protein_coding	12	1	0.0192364	0.232981	1.21218	1.89346	0.564119	0.41572	-0.8668	0.147914
ENSG00000025434.18	NR1H3	protein_coding	11	1	-0.87796	0.000194675	1.63656	2.1464	-0.752569	0.0146817	-1.0153	0.00110206
ENSG00000025708.13	TYMP	protein_coding	22	-1	0.489874	0.256749	0.743629	-0.138792	0.509273	0.275229	0.47021	0.255155
ENSG00000025770.18	NCAPH2	protein_coding	22	1	-0.979284	7.3969e-06	4.99769	5.48336	-0.666112	0.0169457	-1.37984	2.80547e-05
ENSG00000025772.7	TOMM34	protein_coding	20	-1	-0.34819	0.00423393	4.19156	4.4644	-0.0133817	0.955734	-0.784954	0.000514011
ENSG00000025796.13	SEC63	protein_coding	6	-1	1.38286	5.29159e-05	5.24673	4.4967	1.34733	0.00319609	1.41754	0.00123138
ENSG00000025800.13	KPNA6	protein_coding	1	1	0.709027	3.91711e-06	6.725	6.12462	0.63961	0.00158071	0.775255	0.000152614
ENSG00000026025.15	VIM	protein_coding	10	1	-0.219344	0.128983	7.32236	7.54403	-0.0406562	0.861814	-0.423335	0.0327716
ENSG00000026036.21	RTEL1-TNFRSF6B	protein_coding	20	1	0.740875	0.0714416	1.41658	0.487478	1.01423	0.0390414	0.403328	0.344735
ENSG00000026103.21	FAS	protein_coding	10	1	1.19529	0.000366311	1.93579	1.0092	0.40493	0.296206	1.70301	0.00010905
ENSG00000026297.15	RNASET2	protein_coding	6	-1	-0.818704	1.88424e-07	2.88096	3.81546	-0.476588	0.0107981	-1.26803	8.97042e-07
ENSG00000026559.13	KCNG1	protein_coding	20	-1	-0.365025	0.222355	1.19425	1.50444	-0.0680389	0.892719	-0.739428	0.0646601
ENSG00000026652.13	AGPAT4	protein_coding	6	-1	-0.775394	0.00138665	2.89076	3.09715	-1.08824	0.00194148	-0.518444	0.0723598
ENSG00000026950.16	BTN3A1	protein_coding	6	1	1.01597	0.000949557	1.84504	1.29061	0.474128	0.207583	1.40895	0.000444511
ENSG00000027001.9	MIPEP	protein_coding	13	-1	-0.959663	0.00635471	2.97893	2.49955	-0.711348	0.130029	-1.25979	0.00599099
ENSG00000027075.14	PRKCH	protein_coding	14	1	-0.109367	0.616818	0.244687	0.243495	-0.566532	0.377159	0.23726	0.702403
ENSG00000027697.13	IFNGR1	protein_coding	6	-1	0.599682	0.00066348	5.15936	4.6171	0.434037	0.0522311	0.748253	0.00118861
ENSG00000027847.13	B4GALT7	protein_coding	5	1	-0.853168	0.000283153	2.70358	3.28934	-0.559157	0.0796627	-1.22284	0.000305822
ENSG00000028116.16	VRK2	protein_coding	2	1	0.803944	2.02269e-05	3.25321	2.82713	0.779849	0.00225999	0.827642	0.000618036
ENSG00000028203.17	VEZT	protein_coding	12	1	1.29371	4.99642e-08	5.27245	4.73517	0.653036	0.00640519	1.73582	3.74142e-07
ENSG00000028310.17	BRD9	protein_coding	5	-1	0.581254	0.0697129	3.72754	3.45858	0.558253	0.147571	0.603895	0.0884938
ENSG00000028528.14	SNX1	protein_coding	15	1	-0.579689	0.0150294	4.29933	4.18799	-0.0915678	0.846194	-1.32296	0.00247809
ENSG00000028839.9	TBPL1	protein_coding	6	1	-0.0470632	0.227916	4.26391	4.64464	-0.516945	0.161267	0.306798	0.370097
ENSG00000029153.14	ARNTL2	protein_coding	12	1	-0.00842259	0.782188	3.84662	4.21235	-0.146724	0.630019	0.117773	0.662704
ENSG00000029363.16	BCLAF1	protein_coding	6	-1	1.59511	2.60391e-08	8.14098	6.96548	1.38857	0.000167998	1.77575	7.19799e-06
ENSG00000029364.11	SLC39A9	protein_coding	14	1	-0.311423	0.0103527	5.73299	5.98168	-0.443605	0.0073742	-0.190342	0.184762
ENSG00000029639.10	TFB1M	protein_coding	6	-1	-0.278443	0.168062	3.3527	3.20155	-0.13872	0.607287	-0.433164	0.0655124
ENSG00000029725.16	RABEP1	protein_coding	17	1	-0.230838	0.617575	5.3558	5.03043	-0.281879	0.448132	-0.181541	0.592434
ENSG00000029993.14	HMGB3	protein_coding	X	1	-0.631242	0.0545428	5.76531	6.85438	-0.531834	0.187913	-0.738009	0.0514787
ENSG00000030066.13	NUP160	protein_coding	11	-1	0.853687	0.00270002	6.67306	5.33245	1.0811	0.00416035	0.583602	0.0711177
ENSG00000030110.12	BAK1	protein_coding	6	-1	-1.48844	1.23205e-08	3.61082	4.90395	-1.10297	0.000676463	-2.01601	8.16098e-07
ENSG00000030419.16	IKZF2	protein_coding	2	-1	1.15277	0.0111009	1.48134	0.803825	1.30806	0.0261952	0.978742	0.056368
ENSG00000030582.17	GRN	protein_coding	17	1	-1.0564	9.04816e-08	4.72816	5.24782	-0.651316	0.00607894	-1.62166	7.35941e-07
ENSG00000031003.10	FAM13B	protein_coding	5	-1	0.830594	0.000461834	5.16743	4.75076	0.0246983	0.936624	1.34458	4.4478e-05
ENSG00000031081.10	ARHGAP31	protein_coding	3	1	1.18093	0.0879987	1.23109	0.369156	1.32747	0.0851471	1.01779	0.204661
ENSG00000031691.6	CENPQ	protein_coding	6	1	2.24469	4.34039e-06	4.0535	2.60127	0.732537	0.105627	2.96664	2.54784e-06
ENSG00000031698.12	SARS	protein_coding	1	1	-0.430755	0.00399855	6.72557	7.29505	-0.263958	0.186517	-0.619389	0.0024689
ENSG00000031823.14	RANBP3	protein_coding	19	-1	-0.396108	0.0486696	3.91929	4.69828	-0.328416	0.188662	-0.467132	0.0446591
ENSG00000032219.18	ARID4A	protein_coding	14	1	1.12761	0.000148915	4.03989	3.20974	-0.202373	0.549962	1.80769	2.19718e-05
ENSG00000032389.12	EIPR1	protein_coding	2	-1	-0.554006	0.00938217	2.08419	2.78442	-0.413662	0.142715	-0.70949	0.00852482
ENSG00000032444.15	PNPLA6	protein_coding	19	1	-0.720011	0.000890565	2.85914	2.82648	-0.274093	0.426517	-1.36879	0.000201509
ENSG00000032742.17	IFT88	protein_coding	13	1	1.18802	0.000170532	2.11995	1.37489	1.08164	0.00996311	1.2871	0.00140574
ENSG00000033011.11	ALG1	protein_coding	16	1	-0.489529	0.0377509	3.48294	3.87801	-0.423868	0.164643	-0.558322	0.037699
ENSG00000033030.13	ZCCHC8	protein_coding	12	-1	1.79883	4.12119e-11	5.20149	4.06698	1.28398	2.77209e-05	2.17748	5.2619e-08
ENSG00000033050.7	ABCF2	protein_coding	7	-1	-0.0717934	0.298005	6.27512	6.16519	0.181031	0.550935	-0.37854	0.156847
ENSG00000033100.16	CHPF2	protein_coding	7	1	-0.498759	0.00741928	4.02365	4.30863	-0.521229	0.029811	-0.476634	0.0311849
ENSG00000033170.16	FUT8	protein_coding	14	1	-0.701945	0.00518081	4.05671	4.42354	-0.466194	0.174551	-0.983892	0.00353773
ENSG00000033178.12	UBA6	protein_coding	4	-1	1.25233	0.000132262	6.0086	4.69415	1.36345	0.00262724	1.13193	0.00404272
ENSG00000033327.12	GAB2	protein_coding	11	-1	0.23948	0.185933	0.683535	0.821916	0.719951	0.162735	-0.485989	0.279271
ENSG00000033627.16	ATP6V0A1	protein_coding	17	1	0.653103	0.00665637	5.34494	4.90432	0.500443	0.0917084	0.791143	0.00895562
ENSG00000033800.13	PIAS1	protein_coding	15	1	0.545951	0.00720246	6.1108	4.68687	-0.0405839	0.889465	0.961774	0.00101035
ENSG00000033867.16	SLC4A7	protein_coding	3	-1	1.03829	0.000100016	4.85712	4.22956	0.696884	0.0331221	1.31417	0.000236716
ENSG00000034053.14	APBA2	protein_coding	15	1	0.0958203	0.221037	0.776408	0.650711	0.783454	0.448761	-1.265	0.1276
ENSG00000034152.18	MAP2K3	protein_coding	17	1	-0.222626	0.387086	2.01174	2.31215	-0.488293	0.126606	0.00164352	0.995519
ENSG00000034510.5	TMSB10	protein_coding	2	1	-2.04947	6.09528e-12	6.51925	8.94308	-1.90054	1.68305e-06	-2.21556	1.19791e-07
ENSG00000034533.11	ASTE1	protein_coding	3	-1	0.0826533	0.259585	3.15188	2.67788	-0.408724	0.333594	0.448518	0.213723
ENSG00000034677.12	RNF19A	protein_coding	8	-1	0.377271	0.227586	3.61853	3.203	-0.0545883	0.911228	0.709199	0.0653703
ENSG00000034693.14	PEX3	protein_coding	6	1	0.0176611	0.475313	4.04357	3.82841	0.290865	0.479927	-0.319657	0.359037
ENSG00000034713.7	GABARAPL2	protein_coding	16	1	-0.235126	0.0953354	4.34901	4.75339	-0.090233	0.659132	-0.396212	0.0292217
ENSG00000035115.21	SH3YL1	protein_coding	2	-1	-0.278171	0.56213	1.14606	1.20573	-0.144744	0.770422	-0.425207	0.293362
ENSG00000035141.7	FAM136A	protein_coding	2	-1	-0.761829	5.46455e-05	4.97387	5.7138	-0.843328	0.00123293	-0.684689	0.00330494
ENSG00000035403.17	VCL	protein_coding	10	1	0.727834	0.000216906	6.435	5.47532	0.839475	0.00180025	0.606823	0.0101132
ENSG00000035499.12	DEPDC1B	protein_coding	5	-1	0.646711	0.000280012	4.17953	3.80476	0.500187	0.028349	0.779716	0.000848955
ENSG00000035681.7	NSMAF	protein_coding	8	-1	0.672738	0.00726146	3.5909	3.37161	0.295294	0.358786	0.97163	0.00252821
ENSG00000035687.9	ADSS	protein_coding	1	-1	0.378151	0.278763	5.29284	5.31911	0.224297	0.5853	0.517167	0.13446
ENSG00000035862.12	TIMP2	protein_coding	17	-1	-0.966819	4.03945e-06	2.30702	3.32591	-0.861572	0.00198162	-1.08035	0.000125794
ENSG00000035928.15	RFC1	protein_coding	4	-1	1.45997	0.000199409	5.6168	4.45242	0.561701	0.195772	2.00937	8.48423e-05
ENSG00000036054.12	TBC1D23	protein_coding	3	1	1.43022	2.01164e-06	4.6792	3.84659	1.53296	0.000262901	1.3196	0.000451518
ENSG00000036257.12	CUL3	protein_coding	2	-1	1.0118	0.000929028	5.90767	4.82184	0.910115	0.0216399	1.10679	0.00416203
ENSG00000036549.12	ZZZ3	protein_coding	1	-1	0.683226	2.07011e-06	6.52883	5.81165	0.404812	0.0147145	0.916505	8.3166e-06
ENSG00000036672.15	USP2	protein_coding	11	-1	0.185079	0.717989	1.63657	1.86872	0.3124	0.389429	0.0454241	0.900101
ENSG00000037042.8	TUBG2	protein_coding	17	1	-0.753694	0.0174374	0.774705	1.28597	-0.677868	0.0968263	-0.833727	0.0257483
ENSG00000037241.7	RPL26L1	protein_coding	5	1	-0.764182	0.000106571	5.1925	5.9187	-0.431075	0.0949368	-1.19805	8.84778e-05
ENSG00000037280.15	FLT4	protein_coding	5	-1	-0.0553008	0.573691	3.17971	3.45842	0.148872	0.685514	-0.293208	0.341171
ENSG00000037474.14	NSUN2	protein_coding	5	-1	0.96033	1.44817e-08	5.66606	5.1812	1.06995	1.26068e-05	0.841688	5.18655e-05
ENSG00000037637.10	FBXO42	protein_coding	1	-1	-0.0749565	0.930174	3.71342	3.66675	-0.0294189	0.937055	-0.121978	0.694071
ENSG00000037749.11	MFAP3	protein_coding	5	1	0.125957	0.818661	4.37976	3.92968	0.160097	0.619861	0.0909884	0.745138
ENSG00000037757.13	MRI1	protein_coding	19	1	-0.599787	0.00594388	4.04343	4.71963	-0.445992	0.127392	-0.771954	0.00566679
ENSG00000037897.16	METTL1	protein_coding	12	-1	-0.123267	0.755612	2.89283	3.28082	-0.0876196	0.761094	-0.159818	0.510171
ENSG00000038002.8	AGA	protein_coding	4	-1	-0.737313	0.00254256	2.36086	3.10631	-0.637552	0.043433	-0.844489	0.00636784
ENSG00000038210.12	PI4K2B	protein_coding	4	1	1.20339	6.13896e-07	3.24296	2.55323	1.21457	0.000272471	1.19212	0.00012376
ENSG00000038219.12	BOD1L1	protein_coding	4	-1	2.57299	1.68554e-05	5.1847	2.8999	1.41772	0.0151842	3.2062	7.56322e-05
ENSG00000038274.16	MAT2B	protein_coding	5	1	0.043076	0.89199	4.51072	4.63814	-0.0365164	0.904581	0.118506	0.633252
ENSG00000038295.7	TLL1	protein_coding	4	1	-0.650626	0.315354	-0.146674	0.214393	-0.500211	0.462238	-0.818568	0.202531
ENSG00000038358.14	EDC4	protein_coding	16	1	0.81894	7.26458e-05	5.23875	4.33707	1.17951	5.10308e-05	0.337101	0.108647
ENSG00000038382.18	TRIO	protein_coding	5	1	0.718265	0.00384248	5.0182	3.99713	0.245014	0.460706	1.07403	0.00095557
ENSG00000038427.15	VCAN	protein_coding	5	1	0.321107	0.27634	5.70754	4.52618	0.547071	0.0909129	0.0530576	0.855198
ENSG00000038532.14	CLEC16A	protein_coding	16	1	-0.775754	9.75509e-05	3.38918	3.34879	-0.804533	0.00287604	-0.747538	0.00265335
ENSG00000039068.18	CDH1	protein_coding	16	1	1.33852	0.375111	0.572233	0.118881	1.73096	0.201959	0.797713	0.595769
ENSG00000039123.15	SKIV2L2	protein_coding	5	1	1.18886	1.68161e-05	6.35322	5.19361	0.806628	0.0153766	1.49075	7.4499e-05
ENSG00000039319.16	ZFYVE16	protein_coding	5	1	1.3859	9.32134e-05	5.39579	3.94445	1.18765	0.010621	1.56016	0.000683907
ENSG00000039523.19	RIPOR1	protein_coding	16	1	0.927476	0.00542327	1.7781	0.883202	0.953802	0.0288974	0.900661	0.0225085
ENSG00000039560.13	RAI14	protein_coding	5	1	0.583903	0.180573	4.13032	3.39165	0.717985	0.131807	0.436071	0.331726
ENSG00000039650.11	PNKP	protein_coding	19	-1	-0.359984	0.10095	2.98874	3.16049	-0.043334	0.910041	-0.766266	0.0227416
ENSG00000040199.18	PHLPP2	protein_coding	16	-1	1.42797	1.05889e-06	4.82518	4.19036	0.670391	0.0183277	1.92214	3.27751e-06
ENSG00000040275.16	SPDL1	protein_coding	5	1	0.14824	0.439734	5.18396	4.33795	-0.126995	0.724429	0.379284	0.210837
ENSG00000040341.17	STAU2	protein_coding	8	-1	-0.0344579	0.993685	3.84381	3.54787	-0.0893776	0.909731	0.0184476	0.978029
ENSG00000040487.12	PQLC2	protein_coding	1	1	-1.011	6.2225e-05	1.75764	2.28195	-0.959096	0.00478227	-1.06484	0.000980506
ENSG00000040531.14	CTNS	protein_coding	17	1	-0.350973	0.18175	2.55205	3.03322	-0.120167	0.755014	-0.62587	0.05841
ENSG00000040633.12	PHF23	protein_coding	17	-1	-0.954235	3.76943e-07	4.10788	5.09733	-0.737377	0.00198115	-1.20956	1.01633e-05
ENSG00000040933.15	INPP4A	protein_coding	2	1	0.192087	0.0789638	3.76622	3.10822	0.536823	0.0521743	-0.261783	0.291925
ENSG00000041357.15	PSMA4	protein_coding	15	1	0.361429	0.108225	6.99695	6.83962	0.598604	0.0295003	0.0774404	0.765871
ENSG00000041802.10	LSG1	protein_coding	3	-1	0.952877	3.2918e-06	4.47582	4.03072	0.757152	0.00364636	1.12519	5.49703e-05
ENSG00000041880.14	PARP3	protein_coding	3	1	-0.358715	0.357653	1.00342	1.49826	-0.334877	0.403066	-0.382952	0.278387
ENSG00000041982.15	TNC	protein_coding	9	-1	-0.160933	0.92129	0.570333	0.818127	-0.206051	0.74423	-0.117183	0.847117
ENSG00000041988.15	THAP3	protein_coding	1	1	-0.255733	0.111089	2.40941	3.23669	0.0209504	0.949945	-0.59838	0.0245829
ENSG00000042088.13	TDP1	protein_coding	14	1	-0.0881731	0.158922	4.02639	4.32122	0.184496	0.491278	-0.424675	0.0752762
ENSG00000042286.14	AIFM2	protein_coding	10	-1	0.021997	0.99738	0.559886	0.611731	0.00820991	0.987533	0.0356536	0.940216
ENSG00000042317.16	SPATA7	protein_coding	14	1	0.217127	0.283352	1.72576	1.73669	-0.148288	0.700324	0.508441	0.114965
ENSG00000042429.11	MED17	protein_coding	11	1	0.844131	5.30369e-06	5.07584	4.62309	0.164989	0.376977	1.30405	8.84046e-07
ENSG00000042445.13	RETSAT	protein_coding	2	-1	-0.368854	0.0461162	3.39752	3.61966	-0.266791	0.25854	-0.47869	0.0305348
ENSG00000042493.15	CAPG	protein_coding	2	-1	-2.14312	1.20477e-07	0.269876	1.92323	-1.77796	0.000712737	-2.63323	8.48405e-06
ENSG00000042753.11	AP2S1	protein_coding	19	-1	-1.35388	1.09053e-10	4.68657	5.96517	-1.08938	2.88725e-05	-1.678	1.38638e-07
ENSG00000042832.11	TG	protein_coding	8	1	-0.172403	0.634	-0.063143	-0.126035	-0.969968	0.354596	0.338235	0.784262
ENSG00000043039.6	BARX2	protein_coding	11	1	-2.14361	2.55884e-07	-0.788124	1.11535	-2.53065	5.16335e-05	-1.83874	0.000259061
ENSG00000043093.13	DCUN1D1	protein_coding	3	-1	0.159221	0.878984	4.07189	3.35647	-0.0233282	0.973359	0.321245	0.565353
ENSG00000043143.20	JADE2	protein_coding	5	1	0.283427	0.632246	0.462246	-0.00260635	0.536429	0.286848	-0.0235821	0.964722
ENSG00000043355.11	ZIC2	protein_coding	13	1	0.764443	0.000558376	3.69391	3.93237	0.990939	0.00112741	0.495646	0.0455335
ENSG00000043514.15	TRIT1	protein_coding	1	-1	0.591848	0.00417553	4.00513	3.91346	0.0400414	0.897205	0.990017	0.000539008
ENSG00000044090.8	CUL7	protein_coding	6	-1	0.136176	0.197946	3.12637	2.60947	0.458491	0.160967	-0.279506	0.306813
ENSG00000044115.20	CTNNA1	protein_coding	5	1	1.01079	6.3702e-07	5.78905	4.63745	1.18699	5.44016e-05	0.810052	0.000644587
ENSG00000044446.11	PHKA2	protein_coding	X	-1	-0.0736301	0.577702	3.65089	2.98645	0.111975	0.746422	-0.286689	0.317044
ENSG00000044459.14	CNTLN	protein_coding	9	1	1.38787	8.07527e-08	3.02351	2.2821	1.16469	0.000456911	1.58111	8.68709e-06
ENSG00000044524.10	EPHA3	protein_coding	3	1	0.205238	0.0902101	2.82774	2.354	-0.222957	0.446115	0.535004	0.040291
ENSG00000044574.7	HSPA5	protein_coding	9	-1	1.16284	4.39143e-06	7.46041	6.54211	1.51768	2.8981e-05	0.691206	0.00940254
ENSG00000046604.12	DSG2	protein_coding	18	1	1.2979	1.74942e-06	6.86498	5.77522	1.34576	0.000327838	1.2484	0.000312152
ENSG00000046647.13	GEMIN8	protein_coding	X	-1	-0.589597	0.0223806	1.67348	2.29122	-0.571586	0.0854108	-0.607837	0.0390982
ENSG00000046651.14	OFD1	protein_coding	X	1	0.988838	7.90979e-05	4.05032	3.43003	0.646387	0.0341383	1.26539	0.000178085
ENSG00000046653.14	GPM6B	protein_coding	X	-1	0.0895427	0.943982	2.81136	2.71235	0.120934	0.781099	0.0574532	0.876367
ENSG00000046889.18	PREX2	protein_coding	8	1	1.11298	0.041119	1.29182	0.608457	1.2483	0.0551464	0.963637	0.124695
ENSG00000047056.14	WDR37	protein_coding	10	1	-0.00833562	0.277737	3.36239	3.20464	-0.290943	0.244964	0.227877	0.319624
ENSG00000047188.15	YTHDC2	protein_coding	5	1	1.69657	1.07084e-09	5.37569	3.95493	1.47219	3.73308e-05	1.89071	1.15347e-06
ENSG00000047230.14	CTPS2	protein_coding	X	-1	1.2303	4.26272e-07	3.84058	3.34864	1.3238	0.000117176	1.13032	0.000195682
ENSG00000047249.17	ATP6V1H	protein_coding	8	-1	-0.348024	0.0795648	4.19894	3.69401	-0.191121	0.483456	-0.524098	0.0318018
ENSG00000047315.15	POLR2B	protein_coding	4	1	1.23745	6.46039e-07	7.21094	6.24175	1.24356	0.000261488	1.23132	0.000136114
ENSG00000047346.12	FAM214A	protein_coding	15	-1	1.55687	0.000282529	2.75099	0.36539	1.29974	0.0247064	1.77504	0.000983707
ENSG00000047365.11	ARAP2	protein_coding	4	-1	1.34693	0.000451314	2.96782	2.15934	0.363917	0.401132	1.92618	0.000101257
ENSG00000047410.13	TPR	protein_coding	1	-1	1.78486	1.20569e-10	7.95609	5.82688	1.54822	1.25878e-05	1.98809	3.52924e-07
ENSG00000047578.12	KIAA0556	protein_coding	16	1	0.795251	0.0133359	2.80585	1.96372	0.835565	0.0444537	0.753779	0.0410615
ENSG00000047579.19	DTNBP1	protein_coding	6	-1	0.479729	0.0910562	2.1096	1.84613	0.428002	0.214301	0.529666	0.0848584
ENSG00000047597.5	XK	protein_coding	X	1	0.292132	0.58221	0.839635	0.931586	0.389875	0.374821	0.187282	0.639749
ENSG00000047621.11	C12orf4	protein_coding	12	-1	1.49264	0.000162469	4.78781	3.80902	1.20305	0.0165496	1.7337	0.000802782
ENSG00000047634.14	SCML1	protein_coding	X	1	0.238503	0.152961	5.71994	5.68663	0.140272	0.492027	0.33047	0.0715145
ENSG00000047849.21	MAP4	protein_coding	3	-1	0.0646119	0.941335	6.0313	5.58259	0.0911163	0.763164	0.0376116	0.887932
ENSG00000047932.13	GOPC	protein_coding	6	-1	1.21482	3.23832e-06	5.12479	4.31102	0.756991	0.0120986	1.56183	1.62808e-05
ENSG00000048028.11	USP28	protein_coding	11	-1	0.439584	0.0677071	4.42846	4.08889	0.544729	0.0600791	0.326171	0.209701
ENSG00000048140.17	TSPAN17	protein_coding	5	1	-0.983287	5.06467e-07	2.92691	3.81378	-0.561194	0.0201253	-1.58246	1.36706e-06
ENSG00000048162.20	NOP16	protein_coding	5	-1	-0.621789	0.000173925	4.64185	5.66062	-0.739851	0.00158084	-0.512662	0.00905175
ENSG00000048342.15	CC2D2A	protein_coding	4	1	0.770421	0.0266375	2.89429	2.15374	0.418047	0.354801	1.0534	0.0115562
ENSG00000048392.11	RRM2B	protein_coding	8	-1	2.14635	0.000113027	4.59069	3.8712	0.896981	0.108377	2.80569	8.26164e-05
ENSG00000048405.9	ZNF800	protein_coding	7	-1	1.64866	1.31907e-05	4.21332	2.68143	0.870969	0.0341033	2.1512	2.58893e-05
ENSG00000048471.13	SNX29	protein_coding	16	1	-0.2203	0.576846	2.56169	2.36295	-0.361035	0.302917	-0.0920808	0.779275
ENSG00000048544.5	MRPS10	protein_coding	6	-1	0.107435	0.781922	4.5269	4.88471	0.0980707	0.700016	0.116738	0.596002
ENSG00000048649.13	RSF1	protein_coding	11	-1	1.33055	8.15826e-06	5.27455	3.54029	0.939669	0.00970585	1.63779	5.43892e-05
ENSG00000048707.13	VPS13D	protein_coding	1	1	0.969437	0.000120524	5.64426	4.75067	1.05972	0.00163212	0.873123	0.00588236
ENSG00000048740.18	CELF2	protein_coding	10	1	1.22129	7.66198e-05	1.95615	1.31627	1.29529	0.00203735	1.14329	0.0028829
ENSG00000048828.16	FAM120A	protein_coding	9	1	-0.0706515	0.786086	5.68433	5.67759	-0.0923586	0.570176	-0.0492662	0.740133
ENSG00000048991.16	R3HDM1	protein_coding	2	1	0.86605	0.000263294	4.42394	3.962	0.455024	0.110044	1.18557	0.000204462
ENSG00000049130.14	KITLG	protein_coding	12	-1	-0.0698807	0.0293858	3.37169	3.30988	-0.937133	0.0244212	0.467972	0.188589
ENSG00000049167.13	ERCC8	protein_coding	5	-1	-0.142109	0.20768	3.9201	3.87937	-0.358395	0.0653296	0.04594	0.806036
ENSG00000049192.14	ADAMTS6	protein_coding	5	-1	-0.191161	0.832851	0.926173	1.20839	-0.386163	0.494518	-0.0194052	0.972148
ENSG00000049239.12	H6PD	protein_coding	1	1	0.248139	0.100588	2.67573	2.75724	0.535741	0.032604	-0.111444	0.631895
ENSG00000049245.12	VAMP3	protein_coding	1	1	-0.95735	7.39038e-05	5.16994	5.56602	-0.942238	0.00357525	-0.972623	0.00157985
ENSG00000049246.14	PER3	protein_coding	1	1	0.49892	0.519793	1.47294	1.24516	0.498082	0.426481	0.499757	0.465908
ENSG00000049323.15	LTBP1	protein_coding	2	1	-0.0260262	0.535495	3.23539	2.60614	-0.298336	0.395631	0.202955	0.527177
ENSG00000049449.8	RCN1	protein_coding	11	1	-0.742909	0.00591374	5.40969	5.82488	-0.434435	0.24442	-1.1358	0.0029365
ENSG00000049541.10	RFC2	protein_coding	7	-1	-0.148093	0.118799	5.03668	5.27648	0.131875	0.641895	-0.495801	0.0396149
ENSG00000049618.22	ARID1B	protein_coding	6	1	0.677715	0.0059953	4.79898	3.66798	0.232509	0.470612	1.01745	0.00154908
ENSG00000049656.13	CLPTM1L	protein_coding	5	-1	-0.816685	1.0414e-05	4.69656	5.56767	-0.578909	0.014419	-1.10154	4.75372e-05
ENSG00000049759.17	NEDD4L	protein_coding	18	1	0.601691	0.311978	2.36214	2.41337	0.698022	0.258066	0.498466	0.35726
ENSG00000049769.12	PPP1R3F	protein_coding	X	1	-1.51642	0.000778731	-0.0329337	0.357061	-0.915175	0.120904	-2.5664	0.000612823
ENSG00000049860.13	HEXB	protein_coding	5	1	0.0987177	0.874669	4.52306	4.74406	0.294272	0.656056	-0.127563	0.827892
ENSG00000049883.14	PTCD2	protein_coding	5	1	0.678284	0.00151231	3.53653	3.04343	0.248396	0.359961	1.00905	0.000429855
ENSG00000050130.17	JKAMP	protein_coding	14	1	0.0308794	0.911736	3.73117	3.85547	-0.0397591	0.890415	0.0982201	0.685563
ENSG00000050344.8	NFE2L3	protein_coding	7	1	1.91502	0.000143762	4.29527	2.79085	1.88864	0.00532302	1.94094	0.00218472
ENSG00000050393.11	MCUR1	protein_coding	6	-1	0.625037	0.103239	3.78254	4.56406	0.624065	0.165011	0.626008	0.129011
ENSG00000050405.13	LIMA1	protein_coding	12	-1	1.28745	9.16038e-06	4.06303	3.29597	1.64097	8.65445e-05	0.818182	0.00690429
ENSG00000050426.15	LETMD1	protein_coding	12	1	-0.28133	0.150288	3.82283	3.89491	-0.470851	0.0555021	-0.11384	0.61964
ENSG00000050438.16	SLC4A8	protein_coding	12	1	1.63001	0.0570164	0.407467	-0.0292387	1.22256	0.224523	1.94737	0.0454739
ENSG00000050555.17	LAMC3	protein_coding	9	1	-0.298081	0.485498	0.771001	1.03388	-0.210359	0.628146	-0.391484	0.283627
ENSG00000050748.17	MAPK9	protein_coding	5	-1	-0.691717	0.000260268	4.39071	4.81506	-0.956527	0.000584487	-0.468058	0.0380117
ENSG00000050820.16	BCAR1	protein_coding	16	-1	-0.409479	0.115364	2.7995	3.16864	-0.155686	0.701239	-0.717655	0.0349347
ENSG00000051009.10	FAM160A2	protein_coding	11	-1	-0.34707	0.0853385	3.06792	3.00456	-0.262152	0.29893	-0.437301	0.0561083
ENSG00000051108.14	HERPUD1	protein_coding	16	1	0.417542	0.0698344	4.14258	3.89595	0.355809	0.226189	0.476742	0.0578591
ENSG00000051128.18	HOMER3	protein_coding	19	-1	-0.783503	0.0371608	0.130023	0.34174	-0.382734	0.531729	-1.34034	0.0114551
ENSG00000051180.16	RAD51	protein_coding	15	1	0.519282	0.0125026	3.31769	3.27385	0.380235	0.151903	0.646098	0.0111516
ENSG00000051341.13	POLQ	protein_coding	3	-1	1.3338	1.34415e-05	5.89282	4.55808	0.415056	0.180684	1.89062	4.98613e-06
ENSG00000051382.8	PIK3CB	protein_coding	3	-1	1.4847	1.03047e-06	3.81088	2.65672	0.962717	0.00513391	1.86718	1.13679e-05
ENSG00000051523.10	CYBA	protein_coding	16	-1	-1.18901	3.21762e-05	2.96772	3.92588	-0.890244	0.0158107	-1.56624	0.00014555
ENSG00000051596.9	THOC3	protein_coding	5	-1	-0.0734642	0.0227185	4.61622	4.7767	0.315196	0.224835	-0.607076	0.0151167
ENSG00000051620.10	HEBP2	protein_coding	6	1	-1.45575	9.05581e-06	4.68247	5.40745	-1.33327	0.00224654	-1.58961	0.00026273
ENSG00000051825.14	MPHOSPH9	protein_coding	12	-1	0.36622	0.365062	6.20753	5.61314	0.224042	0.617553	0.495635	0.187221
ENSG00000052126.14	PLEKHA5	protein_coding	12	1	0.423429	0.107327	3.37607	2.70167	0.143693	0.684955	0.657634	0.0326399
ENSG00000052723.11	SIKE1	protein_coding	1	-1	-0.492794	0.0196183	5.87696	5.95572	-0.461452	0.0867021	-0.524832	0.0330012
ENSG00000052749.13	RRP12	protein_coding	10	-1	0.50874	0.000426107	5.60779	4.89072	0.596881	0.00248455	0.414863	0.0153477
ENSG00000052795.12	FNIP2	protein_coding	4	1	0.900674	4.88611e-05	3.84108	2.99304	0.0290906	0.914423	1.44016	3.94884e-06
ENSG00000052802.12	MSMO1	protein_coding	4	1	-0.47841	0.0161187	5.02558	5.44186	-0.601915	0.0199118	-0.364649	0.114242
ENSG00000052841.14	TTC17	protein_coding	11	1	0.596966	0.00236526	5.0099	4.8887	0.104009	0.695575	0.963702	0.00036666
ENSG00000052850.5	ALX4	protein_coding	11	-1	0.25921	0.00215491	1.4681	1.29707	0.826862	0.0139105	-0.690073	0.016518
ENSG00000053254.15	FOXN3	protein_coding	14	-1	1.10677	0.00564268	3.54286	3.63536	0.878217	0.0638135	1.30401	0.0106628
ENSG00000053371.12	AKR7A2	protein_coding	1	-1	-1.20909	1.90857e-09	3.70088	4.74264	-0.75648	0.00112864	-1.87227	6.96874e-08
ENSG00000053372.4	MRTO4	protein_coding	1	1	-0.81508	0.000134087	5.32834	6.21336	-0.817954	0.00428947	-0.812212	0.00251327
ENSG00000053501.12	USE1	protein_coding	19	1	-1.37557	1.38959e-09	1.90005	2.90739	-1.15939	7.27994e-05	-1.62995	7.76032e-07
ENSG00000053747.15	LAMA3	protein_coding	18	1	0.354628	0.573897	2.90175	2.14869	0.49806	0.349421	0.195347	0.669732
ENSG00000053770.11	AP5M1	protein_coding	14	1	0.459842	0.0610136	4.80027	3.88891	-0.0771297	0.845567	0.850271	0.0131154
ENSG00000053900.10	ANAPC4	protein_coding	4	1	0.827424	0.000326056	4.06253	3.45217	0.217515	0.438536	1.25477	6.48335e-05
ENSG00000054116.11	TRAPPC3	protein_coding	1	-1	0.0573043	0.0121196	4.4126	5.60248	0.66218	0.126071	-1.00414	0.0129618
ENSG00000054118.13	THRAP3	protein_coding	1	1	0.78412	0.0158281	5.99518	4.97293	0.904004	0.0307972	0.653362	0.0723148
ENSG00000054148.17	PHPT1	protein_coding	9	1	-1.62341	7.68477e-12	4.32208	5.7675	-1.24423	1.20499e-05	-2.13922	2.12634e-08
ENSG00000054267.21	ARID4B	protein_coding	1	-1	2.3388	3.21402e-07	6.26573	4.42239	0.920101	0.0154658	3.04009	1.10018e-06
ENSG00000054282.15	SDCCAG8	protein_coding	1	1	0.301666	0.461385	2.19751	1.81607	-0.0158038	0.975767	0.561721	0.168578
ENSG00000054523.17	KIF1B	protein_coding	1	1	0.979362	4.94013e-05	5.88757	4.89496	0.652532	0.0257148	1.24565	0.000142098
ENSG00000054598.6	FOXC1	protein_coding	6	1	0.322381	0.0998516	5.12874	5.29946	0.368153	0.107965	0.275109	0.18907
ENSG00000054611.13	TBC1D22A	protein_coding	22	1	-0.14404	0.802499	1.75617	2.03423	-0.0938501	0.811115	-0.19604	0.54437
ENSG00000054654.16	SYNE2	protein_coding	14	1	0.527958	0.142729	5.24123	4.05865	0.62567	0.129799	0.423144	0.247845
ENSG00000054690.13	PLEKHH1	protein_coding	14	1	0.116054	0.715746	2.70642	1.63522	0.33365	0.471009	-0.140292	0.739672
ENSG00000054793.13	ATP9A	protein_coding	20	-1	0.446178	0.0649258	3.95188	3.71698	0.638811	0.0288553	0.223801	0.414706
ENSG00000054965.10	FAM168A	protein_coding	11	-1	0.490512	0.0176099	4.14888	3.9861	0.715309	0.00776729	0.224106	0.324685
ENSG00000054967.12	RELT	protein_coding	11	1	-1.00341	0.000266559	2.36476	2.93202	-1.08956	0.00464005	-0.92211	0.00491486
ENSG00000054983.16	GALC	protein_coding	14	-1	0.813887	0.120129	0.642407	0.248708	0.217062	0.730041	1.23482	0.0353287
ENSG00000055044.10	NOP58	protein_coding	2	1	1.22243	3.19617e-12	6.68007	5.81993	1.08005	1.8148e-06	1.35201	5.6996e-08
ENSG00000055070.16	SZRD1	protein_coding	1	1	-0.932371	1.73589e-05	5.60064	6.85208	-0.604305	0.029691	-1.3577	3.99201e-05
ENSG00000055130.15	CUL1	protein_coding	7	1	0.907689	1.9792e-05	5.9931	5.44839	0.975704	0.000864612	0.836308	0.00157819
ENSG00000055147.18	FAM114A2	protein_coding	5	-1	-0.134755	0.549335	3.8156	4.3131	-0.344113	0.251033	0.0480372	0.866488
ENSG00000055163.19	CYFIP2	protein_coding	5	1	-0.373947	0.0692107	4.21561	4.20215	-0.130053	0.676131	-0.667633	0.0191434
ENSG00000055208.18	TAB2	protein_coding	6	1	1.69446	2.78783e-09	5.30561	3.94897	1.04125	0.000427611	2.14245	2.7312e-07
ENSG00000055211.12	GINM1	protein_coding	6	1	0.521727	0.0431218	3.9629	4.23283	0.477124	0.131178	0.564991	0.0555051
ENSG00000055332.16	EIF2AK2	protein_coding	2	-1	1.26043	8.82789e-08	5.07719	4.55225	1.17435	0.000180901	1.34167	2.40975e-05
ENSG00000055483.19	USP36	protein_coding	17	-1	0.160442	0.389834	4.56638	4.46692	0.186051	0.303407	0.13437	0.419796
ENSG00000055609.17	KMT2C	protein_coding	7	-1	0.876155	8.04034e-05	6.95436	5.43968	0.442983	0.0882058	1.20885	7.01572e-05
ENSG00000055732.12	MCOLN3	protein_coding	1	-1	0.790272	0.00632782	2.69211	2.09444	0.576476	0.118463	0.976435	0.00654419
ENSG00000055917.15	PUM2	protein_coding	2	-1	0.826978	0.00166734	6.287	5.18902	0.469152	0.149454	1.11346	0.00115429
ENSG00000055950.16	MRPL43	protein_coding	10	-1	-1.7135	6.55894e-10	3.72054	4.78775	-1.76226	7.99659e-06	-1.66634	3.23188e-06
ENSG00000056050.6	HPF1	protein_coding	4	-1	0.0636232	0.955362	3.1606	3.12351	0.133268	0.732631	-0.00955469	0.97797
ENSG00000056097.15	ZFR	protein_coding	5	-1	1.04755	2.65195e-08	6.46439	5.59391	0.775158	0.000770985	1.27659	1.59881e-06
ENSG00000056277.15	ZNF280C	protein_coding	X	-1	1.33742	1.82912e-08	4.95935	4.0825	0.744368	0.00248455	1.75649	3.3611e-07
ENSG00000056487.15	PHF21B	protein_coding	22	-1	0.676402	0.108932	0.60923	0.904558	0.297498	0.579146	0.976207	0.0393344
ENSG00000056586.15	RC3H2	protein_coding	9	-1	0.275369	0.0124999	6.62792	5.82829	-0.142119	0.496325	0.598765	0.00341216
ENSG00000056736.9	IL17RB	protein_coding	3	1	-0.441789	0.036659	2.23208	2.43673	-0.562248	0.0363495	-0.330618	0.164865
ENSG00000056972.18	TRAF3IP2	protein_coding	6	-1	-0.883052	0.010276	1.56201	1.74571	-1.18963	0.0102909	-0.630345	0.131267
ENSG00000056998.19	GYG2	protein_coding	X	1	-0.0493058	0.220426	2.04156	2.43593	0.302399	0.418124	-0.515378	0.136438
ENSG00000057019.15	DCBLD2	protein_coding	3	-1	0.25467	0.771399	4.61478	4.59918	0.413122	0.45845	0.0766429	0.884212
ENSG00000057252.12	SOAT1	protein_coding	1	1	0.496782	0.00143792	5.2889	5.41889	0.520283	0.0112427	0.472892	0.013011
ENSG00000057294.14	PKP2	protein_coding	12	-1	1.06595	0.00853209	2.4442	1.83007	0.839899	0.123931	1.26134	0.00880301
ENSG00000057468.6	MSH4	protein_coding	1	1	1.97725	5.364e-08	2.93427	2.46939	0.649764	0.0170628	2.65671	1.51322e-07
ENSG00000057608.16	GDI2	protein_coding	10	-1	0.216989	0.332789	7.02863	7.20816	0.292473	0.195583	0.137338	0.516924
ENSG00000057663.14	ATG5	protein_coding	6	-1	1.08158	1.83732e-06	4.24209	4.14613	0.829867	0.00338555	1.29584	3.18429e-05
ENSG00000057704.12	TMCC3	protein_coding	12	-1	0.00518232	0.56271	0.610102	0.454317	-0.417801	0.462882	0.331857	0.489116
ENSG00000057757.9	PITHD1	protein_coding	1	1	-0.195706	0.477033	4.16052	4.74442	-0.172689	0.524058	-0.219095	0.330672
ENSG00000057935.13	MTA3	protein_coding	2	1	0.673252	0.0311805	3.53984	3.3016	0.194537	0.644704	1.03208	0.00766451
ENSG00000058056.8	USP13	protein_coding	3	1	0.601018	0.00392789	3.89852	3.41463	0.0636931	0.830056	0.991634	0.000543707
ENSG00000058063.15	ATP11B	protein_coding	3	1	1.22605	3.35676e-05	4.80992	4.10705	1.04185	0.00633292	1.38936	0.000380334
ENSG00000058085.14	LAMC2	protein_coding	1	1	2.11198	0.00888397	-0.102935	-0.169479	2.87383	0.00188155	0.395768	0.607336
ENSG00000058091.16	CDK14	protein_coding	7	1	-0.0764524	0.140179	2.27157	2.39997	-0.749517	0.10188	0.380698	0.308504
ENSG00000058262.9	SEC61A1	protein_coding	3	1	-0.280511	0.0444579	6.81088	7.17362	-0.156942	0.40271	-0.415664	0.0187566
ENSG00000058272.16	PPP1R12A	protein_coding	12	-1	2.03757	4.09731e-07	5.53761	4.25063	0.907459	0.0187459	2.66342	1.17305e-06
ENSG00000058453.16	CROCC	protein_coding	1	1	0.301427	0.54602	1.31114	0.5921	0.4878	0.260309	0.0873537	0.82729
ENSG00000058600.15	POLR3E	protein_coding	16	1	-0.186133	0.00606812	3.67841	3.96713	0.158741	0.437128	-0.640242	0.00169083
ENSG00000058668.14	ATP2B4	protein_coding	1	1	1.02725	0.000504852	4.79652	3.80034	0.45842	0.175356	1.43415	0.000262013
ENSG00000058673.16	ZC3H11A	protein_coding	1	1	1.08235	7.54414e-08	7.04096	5.33152	0.637906	0.00374876	1.42165	9.85703e-07
ENSG00000058729.10	RIOK2	protein_coding	5	-1	1.22662	0.000681305	4.8153	3.56133	1.38128	0.00507964	1.05336	0.0125847
ENSG00000058799.14	YIPF1	protein_coding	1	-1	-0.539291	0.000892235	2.77002	3.46093	-0.398292	0.0615708	-0.695578	0.0013988
ENSG00000058804.11	NDC1	protein_coding	1	-1	-0.664487	0.000656778	6.38269	6.62697	-0.727209	0.00545207	-0.604378	0.0112601
ENSG00000059122.16	FLYWCH1	protein_coding	16	1	0.307124	0.0679676	2.914	2.73676	0.803642	0.0584225	-0.456057	0.216666
ENSG00000059145.18	UNKL	protein_coding	16	-1	0.58679	0.122907	2.55723	1.98523	1.1389	0.0477351	-0.318925	0.55628
ENSG00000059377.16	TBXAS1	protein_coding	7	1	-1.16139	0.00307021	-0.600884	0.634598	-1.35758	0.0108083	-0.988719	0.0316284
ENSG00000059573.8	ALDH18A1	protein_coding	10	-1	-0.409042	0.000830922	6.5445	6.34801	-0.0678668	0.744552	-0.85674	0.000106913
ENSG00000059588.9	TARBP1	protein_coding	1	-1	1.15004	0.000270028	5.59378	4.50479	0.849636	0.0297658	1.39854	0.000777064
ENSG00000059691.11	GATB	protein_coding	4	-1	0.535722	0.0346049	3.44553	3.25001	0.858219	0.00819341	0.119735	0.682745
ENSG00000059728.10	MXD1	protein_coding	2	1	0.54895	0.00797945	3.517	1.76381	0.00504444	0.987533	0.943012	0.00102314
ENSG00000059758.7	CDK17	protein_coding	12	-1	1.00508	0.000112916	4.27219	3.63186	0.760747	0.0214471	1.21397	0.000417033
ENSG00000059769.19	DNAJC25	protein_coding	9	1	0.615061	0.125597	2.74733	2.71527	0.456691	0.329233	0.757754	0.0829148
ENSG00000059804.15	SLC2A3	protein_coding	12	-1	-1.09846	0.00536043	1.42576	2.23425	-1.25553	0.0142271	-0.956822	0.0451171
ENSG00000059915.16	PSD	protein_coding	10	-1	0.783028	0.201741	0.548732	-0.0759559	1.27096	0.0531573	0.0402041	0.952903
ENSG00000060069.16	CTDP1	protein_coding	18	1	-0.324449	0.65115	1.94002	2.03779	-0.372145	0.52101	-0.278279	0.559979
ENSG00000060138.12	YBX3	protein_coding	12	-1	-0.175356	0.190473	5.78241	6.07669	-0.0622613	0.738216	-0.298076	0.063563
ENSG00000060237.16	WNK1	protein_coding	12	1	1.77036	1.62631e-10	6.43455	5.27003	1.73862	5.24446e-06	1.80141	1.15584e-06
ENSG00000060339.13	CCAR1	protein_coding	10	1	1.35299	5.39955e-08	6.41739	5.2617	1.19489	0.000228067	1.49547	1.14e-05
ENSG00000060491.16	OGFR	protein_coding	20	1	-0.38511	0.0256019	2.83956	3.10451	-0.000735893	0.998634	-0.910634	0.00391787
ENSG00000060642.10	PIGV	protein_coding	1	1	-0.0949243	0.92788	1.72988	1.78977	-0.0749729	0.860655	-0.115156	0.749548
ENSG00000060656.19	PTPRU	protein_coding	1	1	0.000140721	0.0115465	4.93515	5.36167	0.36052	0.0875846	-0.481351	0.0176421
ENSG00000060688.12	SNRNP40	protein_coding	1	-1	-0.34697	0.0588443	6.18348	6.31337	-0.28401	0.213886	-0.412804	0.0496076
ENSG00000060749.14	QSER1	protein_coding	11	1	2.52249	1.44486e-09	6.40019	4.53604	1.94271	9.63823e-05	2.93493	6.10472e-07
ENSG00000060762.18	MPC1	protein_coding	6	-1	-0.987758	1.04679e-06	4.04872	5.18448	-0.90811	0.000816222	-1.07206	7.27031e-05
ENSG00000060971.17	ACAA1	protein_coding	3	-1	-0.266608	0.286282	2.69367	2.445	-0.232492	0.392557	-0.30155	0.20807
ENSG00000060982.14	BCAT1	protein_coding	12	-1	0.389823	0.0726832	5.27719	4.97833	0.636438	0.0196089	0.0921772	0.701104
ENSG00000061273.17	HDAC7	protein_coding	12	-1	-1.30051	0.00151656	1.19776	1.62671	-1.11433	0.0432418	-1.51432	0.00358947
ENSG00000061455.10	PRDM6	protein_coding	5	1	-0.366305	0.120328	2.8057	2.1166	0.298506	0.724439	-1.63638	0.0356772
ENSG00000061656.9	SPAG4	protein_coding	20	1	-1.4323	8.48501e-05	0.093731	0.944375	-1.14738	0.0152997	-1.78769	0.000428765
ENSG00000061676.14	NCKAP1	protein_coding	2	-1	1.22893	0.00169347	6.78095	5.69039	1.17815	0.0220686	1.27798	0.00795389
ENSG00000061794.12	MRPS35	protein_coding	12	1	-0.265052	0.249616	4.94492	5.31081	-0.229765	0.384407	-0.301224	0.17575
ENSG00000061918.12	GUCY1B3	protein_coding	4	1	0.506033	0.0161606	2.44084	2.18162	0.632592	0.0188964	0.367295	0.120745
ENSG00000061936.9	SFSWAP	protein_coding	12	1	0.0837806	0.0089279	4.46126	4.024	-0.736168	0.0267309	0.603361	0.0429922
ENSG00000061938.17	TNK2	protein_coding	3	-1	-0.261785	0.515063	1.33257	1.65094	-0.548406	0.204433	-0.0227776	0.95771
ENSG00000061987.15	MON2	protein_coding	12	1	1.0863	8.99446e-06	5.34874	4.0584	0.494197	0.0693389	1.50489	8.45064e-06
ENSG00000062194.15	GPBP1	protein_coding	5	1	1.13178	1.83049e-06	6.43388	5.70858	0.428608	0.070843	1.60248	1.51574e-06
ENSG00000062282.14	DGAT2	protein_coding	11	1	-1.20636	0.00040677	-0.053918	0.923128	-1.00916	0.0216399	-1.43486	0.00167452
ENSG00000062370.16	ZNF112	protein_coding	19	-1	0.89723	0.138323	1.94219	0.438746	-0.0488884	0.956403	1.46377	0.0323036
ENSG00000062485.18	CS	protein_coding	12	-1	-0.371273	0.00562957	6.77981	6.78051	-0.10296	0.634123	-0.701155	0.00107019
ENSG00000062582.13	MRPS24	protein_coding	7	-1	-2.25396	2.3559e-13	4.5366	6.17985	-1.99298	5.37434e-07	-2.57282	1.305e-08
ENSG00000062598.17	ELMO2	protein_coding	20	-1	0.140121	0.300241	3.58833	3.35578	0.430216	0.189198	-0.223373	0.461569
ENSG00000062650.18	WAPL	protein_coding	10	-1	1.29988	7.04683e-06	6.7197	5.48686	0.851218	0.013716	1.64161	3.29107e-05
ENSG00000062716.12	VMP1	protein_coding	17	1	-0.222254	0.556859	5.1218	5.46903	-0.187427	0.577473	-0.257942	0.385277
ENSG00000062725.9	APPBP2	protein_coding	17	-1	0.543132	0.0341027	5.18972	4.39375	0.438485	0.168046	0.640699	0.0327133
ENSG00000062822.12	POLD1	protein_coding	19	1	-0.819256	8.24126e-05	4.57483	4.26957	-0.484037	0.0805936	-1.25672	7.88648e-05
ENSG00000063046.17	EIF4B	protein_coding	12	1	-0.0232104	0.962371	7.84696	7.84419	-0.0642129	0.786336	0.0166589	0.939193
ENSG00000063169.10	BICRA	protein_coding	19	1	1.43089	0.00720752	1.16355	0.318256	2.00205	0.00255134	0.471543	0.352517
ENSG00000063176.15	SPHK2	protein_coding	19	1	-0.425189	0.193243	1.66794	1.73741	-0.184268	0.70514	-0.714571	0.0678328
ENSG00000063177.12	RPL18	protein_coding	19	-1	-1.95991	4.59708e-12	8.29354	9.93956	-1.73134	2.38079e-06	-2.23164	6.32583e-08
ENSG00000063180.8	CA11	protein_coding	19	-1	-3.81086	3.9493e-11	0.621634	3.18184	-3.8067	2.339e-06	-3.81503	5.96676e-07
ENSG00000063241.7	ISOC2	protein_coding	19	-1	-1.76514	6.33662e-07	2.90016	4.02848	-1.52788	0.000985196	-2.04925	3.5395e-05
ENSG00000063244.12	U2AF2	protein_coding	19	1	-0.130699	0.308692	6.07797	6.61101	0.100627	0.763369	-0.406332	0.118976
ENSG00000063245.14	EPN1	protein_coding	19	1	-0.807533	0.00946826	3.73607	4.25451	-0.64505	0.135699	-0.990666	0.00906017
ENSG00000063322.13	MED29	protein_coding	19	1	-0.3733	0.0142301	3.47737	4.10469	0.00718679	0.982683	-0.891549	0.00200268
ENSG00000063438.16	AHRR	protein_coding	5	1	-0.101857	0.905126	2.07988	1.77161	-0.0719074	0.860774	-0.132441	0.693946
ENSG00000063587.13	ZNF275	protein_coding	X	1	0.751922	8.8e-05	4.08872	3.48359	0.631117	0.0113497	0.863389	0.000601281
ENSG00000063601.16	MTMR1	protein_coding	X	1	0.861803	0.00255488	4.89997	4.59871	0.842074	0.0228892	0.881267	0.0121489
ENSG00000063660.8	GPC1	protein_coding	2	1	-0.691708	0.12072	1.79829	2.66137	-0.772421	0.152985	-0.615272	0.169646
ENSG00000063761.15	ADCK1	protein_coding	14	1	-0.152523	0.813353	1.86429	1.93334	-0.158572	0.686929	-0.146499	0.662478
ENSG00000063854.12	HAGH	protein_coding	16	-1	-1.2146	9.0995e-07	1.98555	3.10608	-0.912103	0.00384972	-1.59782	1.32877e-05
ENSG00000063978.15	RNF4	protein_coding	4	1	-0.327554	0.0939468	4.60181	4.41012	-0.619209	0.0257548	-0.085061	0.734238
ENSG00000064012.21	CASP8	protein_coding	2	1	1.39563	0.0241349	2.21711	1.45631	2.01431	0.00544075	0.289471	0.670776
ENSG00000064042.17	LIMCH1	protein_coding	4	1	0.236332	0.775612	1.15795	1.22668	0.324974	0.5345	0.141885	0.76719
ENSG00000064102.14	INTS13	protein_coding	12	-1	0.772188	5.99274e-07	5.27849	4.54175	0.691104	0.000686959	0.848957	4.78512e-05
ENSG00000064115.10	TM7SF3	protein_coding	12	-1	-0.181484	0.690368	4.3725	4.4624	-0.0205255	0.964402	-0.362682	0.337081
ENSG00000064199.6	SPA17	protein_coding	11	1	0.384645	0.480354	2.75394	3.24556	0.644027	0.197818	0.068177	0.88562
ENSG00000064225.12	ST3GAL6	protein_coding	3	1	-0.00567414	0.511683	1.79079	2.22661	-0.320938	0.418697	0.2529	0.462677
ENSG00000064309.14	CDON	protein_coding	11	-1	0.140989	0.312164	3.94619	3.72877	-0.0884645	0.731118	0.338908	0.12621
ENSG00000064313.11	TAF2	protein_coding	8	-1	0.77573	2.03608e-05	6.17745	5.27485	0.587934	0.010098	0.941872	0.000139304
ENSG00000064393.15	HIPK2	protein_coding	7	-1	-0.0236717	0.151219	4.96057	4.22009	-0.26467	0.134687	0.182772	0.257394
ENSG00000064419.13	TNPO3	protein_coding	7	-1	0.865348	6.46585e-07	5.67203	5.2772	0.714476	0.00155517	1.00193	2.29069e-05
ENSG00000064489.22	BORCS8-MEF2B	protein_coding	19	-1	-0.249903	0.822583	0.680929	1.14155	-0.124648	0.869523	-0.387076	0.537072
ENSG00000064490.13	RFXANK	protein_coding	19	1	-1.97987	2.56242e-10	3.23432	4.4952	-1.77418	1.65882e-05	-2.21983	5.86084e-07
ENSG00000064545.14	TMEM161A	protein_coding	19	-1	-0.989286	0.000158003	4.00949	4.51557	-0.678286	0.0471074	-1.38629	0.000273598
ENSG00000064601.16	CTSA	protein_coding	20	1	0.293549	0.333054	3.45933	3.31663	0.458113	0.142096	0.107767	0.712318
ENSG00000064607.16	SUGP2	protein_coding	19	-1	-0.704776	2.63403e-05	5.45901	5.20627	-0.344851	0.117075	-1.18545	1.58469e-05
ENSG00000064651.13	SLC12A2	protein_coding	5	1	0.611529	0.188061	5.2535	4.96522	0.364251	0.501374	0.82256	0.0920211
ENSG00000064652.10	SNX24	protein_coding	5	1	-0.41653	0.366968	1.19391	1.79781	-0.573874	0.231893	-0.274671	0.502404
ENSG00000064655.18	EYA2	protein_coding	20	1	-0.0466953	0.982761	-0.0794767	0.825551	0.0261965	0.970362	-0.123467	0.845205
ENSG00000064666.14	CNN2	protein_coding	19	1	-0.714177	0.00328655	2.39219	3.2342	-0.0899143	0.871092	-1.83894	0.000423709
ENSG00000064687.12	ABCA7	protein_coding	19	1	-0.246855	0.247869	2.05664	1.52017	0.096906	0.843151	-0.699031	0.0793603
ENSG00000064703.11	DDX20	protein_coding	1	1	1.57643	3.02975e-07	5.72365	4.81289	1.17634	0.00158313	1.88932	1.00983e-05
ENSG00000064726.9	BTBD1	protein_coding	15	-1	0.542533	0.0264667	5.65484	5.71085	0.394543	0.197039	0.676744	0.0206511
ENSG00000064763.10	FAR2	protein_coding	12	1	-0.0274665	0.604435	3.12229	2.61347	0.227309	0.627331	-0.337095	0.407628
ENSG00000064932.15	SBNO2	protein_coding	19	-1	0.865883	0.0481012	2.17483	0.531663	1.43122	0.00959838	-0.0767785	0.86542
ENSG00000064933.17	PMS1	protein_coding	2	1	0.296915	0.435844	3.89413	3.37903	0.152191	0.70514	0.428437	0.213679
ENSG00000064961.18	HMG20B	protein_coding	19	1	-1.34313	2.74918e-08	3.33176	4.41169	-1.11832	0.00031984	-1.60956	4.00231e-06
ENSG00000064995.16	TAF11	protein_coding	6	-1	-0.317179	0.0807382	4.19823	4.83391	-0.284852	0.208701	-0.350246	0.0750186
ENSG00000064999.13	ANKS1A	protein_coding	6	1	0.689518	0.000527909	3.52406	2.95071	1.03969	0.000180399	0.226143	0.267516
ENSG00000065000.15	AP3D1	protein_coding	19	-1	0.0227333	0.583106	5.49918	5.42294	0.181947	0.479323	-0.156256	0.501582
ENSG00000065029.14	ZNF76	protein_coding	6	1	-0.193875	0.560083	2.59102	2.87528	-0.00265223	0.995524	-0.414374	0.225649
ENSG00000065054.13	SLC9A3R2	protein_coding	16	1	-1.06818	0.000253919	0.780398	1.58812	-0.913074	0.0169983	-1.242	0.00127222
ENSG00000065057.7	NTHL1	protein_coding	16	-1	-1.45333	2.597e-07	3.16028	3.85253	-1.11196	0.00204429	-1.90136	6.64621e-06
ENSG00000065060.16	UHRF1BP1	protein_coding	6	1	0.983287	7.62088e-07	4.94852	3.72975	0.540055	0.0136937	1.32187	3.09588e-06
ENSG00000065135.10	GNAI3	protein_coding	1	1	1.0068	1.63154e-07	6.14663	5.52227	1.03985	9.99455e-05	0.972979	8.3269e-05
ENSG00000065150.18	IPO5	protein_coding	13	1	0.226652	0.311558	8.15136	7.26059	0.426216	0.0935656	-0.00501633	0.983488
ENSG00000065154.11	OAT	protein_coding	10	-1	0.416777	0.0100483	6.42916	6.00975	0.62685	0.0038117	0.170815	0.345375
ENSG00000065183.15	WDR3	protein_coding	1	1	0.538643	0.00806963	6.64304	5.87382	0.885478	0.00142252	0.0811143	0.719479
ENSG00000065243.19	PKN2	protein_coding	1	1	1.55117	4.96604e-06	6.21364	5.50101	1.10822	0.00694567	1.8896	4.47298e-05
ENSG00000065268.10	WDR18	protein_coding	19	1	-0.673669	0.0202613	3.26192	3.73434	-0.245734	0.63722	-1.28478	0.0046631
ENSG00000065308.4	TRAM2	protein_coding	6	-1	0.0731269	0.901	2.92481	2.87659	0.0785075	0.767948	0.0677261	0.767533
ENSG00000065320.8	NTN1	protein_coding	17	1	-0.683504	0.000181258	2.35981	2.99623	-0.3199	0.214301	-1.17079	6.98461e-05
ENSG00000065328.16	MCM10	protein_coding	10	1	1.34784	2.47093e-07	6.49857	5.51442	0.852511	0.00393261	1.71588	3.27818e-06
ENSG00000065357.19	DGKA	protein_coding	12	1	0.772782	0.104762	1.5469	1.17421	1.27862	0.0221687	-0.0129524	0.978164
ENSG00000065361.14	ERBB3	protein_coding	12	1	1.37777	0.0639819	0.593159	-0.270767	2.17038	0.0221288	-0.523031	0.531146
ENSG00000065413.18	ANKRD44	protein_coding	2	-1	1.1393	0.0740218	1.35058	0.511752	0.617983	0.428019	1.52142	0.0328512
ENSG00000065427.14	KARS	protein_coding	16	-1	-0.996022	1.8538e-06	6.13053	6.47495	-0.669445	0.010634	-1.41884	1.02344e-05
ENSG00000065457.10	ADAT1	protein_coding	16	-1	0.0962647	0.747695	3.71897	3.28744	0.0158999	0.950127	0.172388	0.39996
ENSG00000065485.19	PDIA5	protein_coding	3	1	-0.750907	0.00364649	2.63976	3.33857	-0.44714	0.215064	-1.13617	0.00192953
ENSG00000065491.8	TBC1D22B	protein_coding	6	1	0.113392	0.0689358	3.32664	3.27242	-0.241096	0.269213	0.397731	0.0478441
ENSG00000065518.7	NDUFB4	protein_coding	3	1	-3.0959	1.50741e-13	5.05441	7.71295	-2.85663	2.9598e-07	-3.3829	1.49568e-08
ENSG00000065526.10	SPEN	protein_coding	1	1	1.9104	8.81276e-12	7.54127	5.58214	1.8259	1.51605e-06	1.99022	1.94732e-07
ENSG00000065534.18	MYLK	protein_coding	3	-1	0.422108	0.241263	1.55476	0.692637	1.15738	0.366954	-1.15444	0.175734
ENSG00000065548.17	ZC3H15	protein_coding	2	1	0.975409	2.61145e-05	5.87411	5.48272	0.830064	0.00567233	1.10744	0.000324061
ENSG00000065559.14	MAP2K4	protein_coding	17	1	-0.0843456	0.817024	4.66213	4.79625	-0.273248	0.544085	0.0826617	0.845031
ENSG00000065600.12	TMEM206	protein_coding	1	-1	-0.769407	0.000277512	3.98372	4.41914	-0.691448	0.012733	-0.85182	0.00187167
ENSG00000065613.13	SLK	protein_coding	10	1	2.465	1.81882e-07	6.16099	5.0058	2.47307	0.000153428	2.45688	6.08243e-05
ENSG00000065615.13	CYB5R4	protein_coding	6	1	0.70258	0.000667141	3.81031	3.91481	0.828967	0.00305712	0.56405	0.0204312
ENSG00000065621.14	GSTO2	protein_coding	10	1	-2.28922	3.15996e-09	0.814122	2.01481	-1.81912	0.00020493	-2.99105	6.49529e-07
ENSG00000065665.20	SEC61A2	protein_coding	10	1	0.85561	0.000226542	3.28947	2.89613	0.245949	0.370018	1.28284	5.15954e-05
ENSG00000065675.14	PRKCQ	protein_coding	10	-1	0.11249	0.876948	1.34768	1.36791	0.130791	0.714838	0.0939548	0.765068
ENSG00000065717.14	TLE2	protein_coding	19	-1	-1.32052	0.000151816	-0.525067	1.04185	-0.539156	0.32258	-3.15059	3.82543e-05
ENSG00000065802.11	ASB1	protein_coding	2	1	-0.748464	0.00872169	3.37889	3.1047	-0.876043	0.0190308	-0.631256	0.0587897
ENSG00000065809.13	FAM107B	protein_coding	10	-1	0.337496	0.40319	3.44342	3.36165	0.51712	0.18635	0.132284	0.718709
ENSG00000065833.8	ME1	protein_coding	6	-1	1.12266	5.85336e-06	3.65912	2.88963	1.25662	0.000306498	0.974987	0.00120801
ENSG00000065882.15	TBC1D1	protein_coding	4	1	-0.0280041	0.955062	2.5472	2.82993	0.0281296	0.934488	-0.0864107	0.765761
ENSG00000065883.14	CDK13	protein_coding	7	1	0.920034	0.000499133	5.1452	4.42033	0.352269	0.261142	1.3264	0.00017375
ENSG00000065911.11	MTHFD2	protein_coding	2	1	0.167369	0.454918	6.64266	6.51845	0.382944	0.209172	-0.0861741	0.769374
ENSG00000065923.9	SLC9A7	protein_coding	X	-1	-0.995641	0.000108032	3.20135	3.23379	-0.666362	0.0523715	-1.42301	0.000162778
ENSG00000065970.8	FOXJ2	protein_coding	12	1	0.546447	0.00604443	3.04038	2.5358	0.651442	0.0124077	0.433208	0.0593035
ENSG00000065978.18	YBX1	protein_coding	1	1	-0.733386	5.4132e-05	7.63362	8.59639	-0.616114	0.00912833	-0.86104	0.000441857
ENSG00000065989.15	PDE4A	protein_coding	19	1	-1.017	0.0194039	0.571942	1.0721	-1.23633	0.0339536	-0.826661	0.0831931
ENSG00000066027.11	PPP2R5A	protein_coding	1	1	1.35221	1.59629e-07	4.16852	3.6255	1.48658	5.44147e-05	1.20404	0.000149463
ENSG00000066044.14	ELAVL1	protein_coding	19	-1	0.0932366	0.495815	5.02144	5.08999	0.214344	0.224583	-0.038976	0.820181
ENSG00000066084.12	DIP2B	protein_coding	12	1	1.5032	3.42209e-05	5.14533	3.78634	1.47329	0.00188644	1.53251	0.0013036
ENSG00000066117.14	SMARCD1	protein_coding	12	1	0.253472	0.0333043	5.35085	5.32162	0.554664	0.0104755	-0.127655	0.510171
ENSG00000066135.12	KDM4A	protein_coding	1	1	0.955922	3.5914e-06	5.15254	4.10212	0.869952	0.00146625	1.03706	0.000149993
ENSG00000066136.20	NFYC	protein_coding	1	1	-0.265976	0.0902839	3.69018	3.85508	0.0564176	0.884062	-0.681789	0.0203524
ENSG00000066248.14	NGEF	protein_coding	2	-1	-0.833631	0.000269962	0.95864	1.993	-0.432636	0.17216	-1.39091	0.000134315
ENSG00000066279.17	ASPM	protein_coding	1	-1	2.58913	7.06333e-13	7.19509	5.02321	2.10209	1.28665e-06	2.95259	1.6913e-08
ENSG00000066322.14	ELOVL1	protein_coding	1	-1	-1.53677	6.19239e-08	3.12024	4.08632	-1.46641	0.000155578	-1.61074	1.92993e-05
ENSG00000066379.14	ZNRD1	protein_coding	6	1	-2.00879	1.3813e-10	1.57783	3.12056	-1.69327	2.11277e-05	-2.41321	2.42155e-07
ENSG00000066422.4	ZBTB11	protein_coding	3	-1	1.79303	4.84878e-10	5.87131	4.33072	1.42158	4.59621e-05	2.08817	4.10594e-07
ENSG00000066427.21	ATXN3	protein_coding	14	-1	0.0866111	0.574468	4.01041	3.88566	-0.231866	0.610763	0.347341	0.383802
ENSG00000066455.12	GOLGA5	protein_coding	14	1	0.403536	0.0338071	4.06567	4.08399	0.325649	0.166967	0.477432	0.0325847
ENSG00000066468.22	FGFR2	protein_coding	10	-1	-0.63244	0.00369054	3.35059	3.74261	-0.846041	0.00458794	-0.446424	0.0916827
ENSG00000066557.5	LRRC40	protein_coding	1	-1	1.53651	5.98241e-10	5.41982	4.41996	1.27384	4.15897e-05	1.75863	5.64651e-07
ENSG00000066583.11	ISOC1	protein_coding	5	1	-0.267471	0.113055	3.93586	4.26839	-0.0978909	0.70714	-0.459672	0.0337659
ENSG00000066629.16	EML1	protein_coding	14	1	0.371933	0.0834826	3.03264	2.96749	0.619648	0.0212212	0.0726822	0.769041
ENSG00000066651.18	TRMT11	protein_coding	6	1	0.115653	0.420169	4.84519	4.36193	-0.111318	0.702866	0.311722	0.202756
ENSG00000066654.13	THUMPD1	protein_coding	16	-1	1.36689	3.29441e-07	5.2404	4.21851	0.928476	0.0043797	1.70267	3.98768e-06
ENSG00000066697.14	MSANTD3	protein_coding	9	1	-0.504396	0.0381728	2.75591	3.07989	-0.532889	0.0744419	-0.476455	0.0844956
ENSG00000066735.14	KIF26A	protein_coding	14	1	0.15581	0.0574633	1.80445	1.55189	0.658971	0.122938	-0.623402	0.0838432
ENSG00000066739.11	ATG2B	protein_coding	14	-1	1.8134	2.45179e-08	5.04921	3.91629	1.49178	0.000255831	2.07624	4.43762e-06
ENSG00000066777.8	ARFGEF1	protein_coding	8	-1	0.769151	0.017442	5.04852	3.8336	0.346819	0.395113	1.09544	0.00631185
ENSG00000066827.15	ZFAT	protein_coding	8	-1	-0.00438468	0.906551	2.55364	2.60868	-0.152978	0.780889	0.130323	0.768495
ENSG00000066855.15	MTFR1	protein_coding	8	1	0.41119	0.0675488	4.36272	4.55302	0.351612	0.216124	0.468405	0.0581262
ENSG00000066923.17	STAG3	protein_coding	7	1	-0.0856646	0.488928	0.699648	0.0494306	-0.575546	0.284612	0.279374	0.632981
ENSG00000066926.10	FECH	protein_coding	18	-1	0.265517	0.25377	3.61859	3.5759	-0.00881221	0.979673	0.495924	0.0705419
ENSG00000066933.15	MYO9A	protein_coding	15	-1	0.48127	0.02364	5.54046	4.64183	0.158333	0.581577	0.744976	0.00612397
ENSG00000067057.16	PFKP	protein_coding	10	1	-1.21035	0.000311008	3.81658	3.92943	-0.859352	0.0513861	-1.67519	0.000525391
ENSG00000067064.10	IDI1	protein_coding	10	-1	0.555292	0.0065885	5.67279	5.50958	0.471752	0.0696758	0.634258	0.0116505
ENSG00000067066.16	SP100	protein_coding	2	1	-0.690689	0.023578	5.75566	7.39105	-1.19185	0.00849038	-0.319449	0.418187
ENSG00000067082.14	KLF6	protein_coding	10	-1	0.337403	0.281452	3.66351	2.29668	0.0477967	0.914281	0.578481	0.0872382
ENSG00000067113.16	PLPP1	protein_coding	5	-1	-0.706799	0.132177	0.668183	1.61802	-0.960648	0.0900123	-0.491004	0.32376
ENSG00000067141.16	NEO1	protein_coding	15	1	-0.115686	0.363121	4.66449	4.61556	0.13826	0.699231	-0.424089	0.164067
ENSG00000067167.7	TRAM1	protein_coding	8	-1	0.315698	0.179443	5.95467	6.50081	0.536753	0.0516755	0.054535	0.839143
ENSG00000067177.14	PHKA1	protein_coding	X	-1	0.244832	0.0647073	4.42198	4.08854	0.436041	0.0134741	0.0243526	0.884448
ENSG00000067182.7	TNFRSF1A	protein_coding	12	-1	-1.14305	1.84855e-05	2.35093	3.66409	-1.2022	0.00125949	-1.08624	0.00100679
ENSG00000067191.15	CACNB1	protein_coding	17	-1	-0.383445	0.62025	0.169512	0.668654	-0.0773662	0.934904	-0.772447	0.286138
ENSG00000067208.14	EVI5	protein_coding	1	-1	0.955416	0.000123942	4.73718	4.13456	0.51837	0.0772491	1.29039	0.000128117
ENSG00000067221.13	STOML1	protein_coding	15	-1	-1.06023	0.000474061	1.25551	1.85535	-0.63379	0.154286	-1.66828	0.000277882
ENSG00000067225.17	PKM	protein_coding	15	-1	0.021141	0.00116457	8.47094	8.42583	0.457948	0.0304236	-0.608372	0.00380334
ENSG00000067248.9	DHX29	protein_coding	5	-1	1.65995	1.26815e-12	5.11836	3.78324	1.62695	5.04026e-07	1.69221	7.89848e-08
ENSG00000067334.13	DNTTIP2	protein_coding	1	-1	1.82045	1.89932e-08	6.62317	5.06478	1.6941	8.55449e-05	1.93662	1.01549e-05
ENSG00000067365.14	METTL22	protein_coding	16	1	-1.15751	4.57043e-05	2.38969	2.88419	-1.13104	0.00263836	-1.18448	0.00127341
ENSG00000067369.13	TP53BP1	protein_coding	15	-1	0.900183	9.35201e-05	5.40504	4.76957	0.573463	0.0395639	1.1664	0.000184252
ENSG00000067445.20	TRO	protein_coding	X	1	0.90276	0.00375262	3.38955	2.99501	1.12089	0.00685916	0.64567	0.0624902
ENSG00000067533.5	RRP15	protein_coding	1	1	0.514092	0.488968	5.40482	5.43984	0.607841	0.361525	0.413826	0.498382
ENSG00000067560.10	RHOA	protein_coding	3	-1	-0.476641	0.010285	7.45064	8.22677	-0.0966367	0.779189	-0.99399	0.00173542
ENSG00000067596.10	DHX8	protein_coding	17	1	1.15872	0.00128413	5.85984	4.72272	1.79977	0.000135691	-0.0239392	0.950568
ENSG00000067606.16	PRKCZ	protein_coding	1	1	-0.999937	0.00110643	1.95482	2.48625	-0.879747	0.0296866	-1.13106	0.00368237
ENSG00000067704.9	IARS2	protein_coding	1	1	0.721016	0.00834101	6.67605	5.78153	0.953768	0.00755222	0.443353	0.140754
ENSG00000067715.13	SYT1	protein_coding	12	1	1.24109	0.000749703	2.08985	1.20933	-0.757448	0.157941	2.04824	0.000449836
ENSG00000067829.18	IDH3G	protein_coding	X	-1	-1.12591	5.89177e-06	3.86355	4.6002	-0.89398	0.005565	-1.40241	6.69986e-05
ENSG00000067836.12	ROGDI	protein_coding	16	-1	-0.907541	0.00474834	0.978022	1.88096	-1.34777	0.00404115	-0.570708	0.138419
ENSG00000067840.12	PDZD4	protein_coding	X	-1	-0.370747	0.0318332	0.794634	1.21547	0.145163	0.782753	-1.18145	0.00647017
ENSG00000067900.7	ROCK1	protein_coding	18	-1	1.91702	3.75718e-06	5.91803	4.42668	1.47201	0.003903	2.25664	5.91232e-05
ENSG00000067955.13	CBFB	protein_coding	16	1	-0.158298	0.240832	4.54579	4.8754	-0.400286	0.078014	0.0488708	0.824585
ENSG00000067992.12	PDK3	protein_coding	X	1	0.882915	4.51037e-05	3.09198	2.55349	0.80945	0.00479006	0.952819	0.000691449
ENSG00000068001.13	HYAL2	protein_coding	3	-1	-1.42538	1.05329e-07	3.45737	4.36155	-1.15185	0.0010398	-1.76321	5.04844e-06
ENSG00000068024.16	HDAC4	protein_coding	2	-1	-0.0883052	0.549718	1.72513	1.51076	-0.433856	0.333441	0.190265	0.653093
ENSG00000068028.17	RASSF1	protein_coding	3	-1	-0.50717	0.0294598	2.87833	3.05666	-0.54779	0.0621342	-0.467663	0.0743444
ENSG00000068078.17	FGFR3	protein_coding	4	1	0.295633	0.342646	3.42999	3.39802	0.543921	0.106633	-0.00445402	0.98884
ENSG00000068079.7	IFI35	protein_coding	17	1	0.350082	0.00971258	0.0499521	-0.0970589	1.07843	0.0653031	-1.19255	0.0193864
ENSG00000068097.14	HEATR6	protein_coding	17	-1	0.46378	0.0511191	4.1774	3.50966	0.799238	0.00962577	0.0259059	0.928914
ENSG00000068120.14	COASY	protein_coding	17	1	-0.738309	7.0052e-05	4.08147	4.37363	-0.487397	0.043228	-1.04224	0.000123308
ENSG00000068137.14	PLEKHH3	protein_coding	17	-1	-0.781454	0.0283398	1.31079	1.66351	-0.479377	0.374958	-1.164	0.0117665
ENSG00000068305.17	MEF2A	protein_coding	15	1	0.942639	4.23399e-05	4.32603	3.93818	0.429765	0.10188	1.32023	3.03654e-05
ENSG00000068308.13	OTUD5	protein_coding	X	-1	0.283079	0.0747393	4.04281	4.20733	0.466217	0.0205093	0.0732657	0.693803
ENSG00000068323.16	TFE3	protein_coding	X	-1	-0.762463	9.49055e-05	2.97944	3.39218	-0.759989	0.00381314	-0.764941	0.00194247
ENSG00000068354.15	TBC1D25	protein_coding	X	1	-0.434996	0.400654	2.04315	2.109	-0.624549	0.239511	-0.26748	0.553931
ENSG00000068366.19	ACSL4	protein_coding	X	-1	1.21139	5.89059e-07	4.96211	3.79897	0.961803	0.00175281	1.42411	1.84157e-05
ENSG00000068383.18	INPP5A	protein_coding	10	1	-0.771898	0.000638984	2.45999	3.4877	-0.658872	0.0271621	-0.894538	0.00219273
ENSG00000068394.10	GPKOW	protein_coding	X	-1	0.0312542	0.0664362	3.58601	3.51052	0.377877	0.157072	-0.425904	0.0783642
ENSG00000068400.13	GRIPAP1	protein_coding	X	-1	1.40961	3.65065e-06	3.29317	2.49223	1.27652	0.00172309	1.53145	0.000129879
ENSG00000068438.14	FTSJ1	protein_coding	X	1	-1.21229	3.40117e-07	4.36012	4.96426	-1.18064	0.000312182	-1.24465	5.78608e-05
ENSG00000068489.12	PRR11	protein_coding	17	1	1.03064	0.0192088	3.70244	3.86798	1.2375	0.0253947	0.789081	0.109925
ENSG00000068615.17	REEP1	protein_coding	2	-1	-0.0852652	0.944656	1.88345	2.06182	-0.158152	0.711151	-0.015884	0.965075
ENSG00000068650.18	ATP11A	protein_coding	13	1	0.520949	0.156152	2.96926	2.32749	0.566633	0.179125	0.473771	0.201783
ENSG00000068654.15	POLR1A	protein_coding	2	-1	0.793439	0.00222459	6.06241	5.22592	0.55226	0.101222	1.00002	0.00235233
ENSG00000068697.6	LAPTM4A	protein_coding	2	-1	-0.570563	0.029791	4.52412	5.20447	-0.739165	0.0297	-0.419619	0.157609
ENSG00000068724.15	TTC7A	protein_coding	2	1	-0.26798	0.354325	1.4822	1.46025	-0.0284463	0.950232	-0.555359	0.116489
ENSG00000068745.14	IP6K2	protein_coding	3	-1	0.763204	6.42804e-05	5.26052	4.39771	0.449543	0.0510133	1.0207	9.52065e-05
ENSG00000068784.12	SRBD1	protein_coding	2	-1	-0.173671	0.0127334	4.44777	4.13472	-0.794238	0.00576731	0.258844	0.300001
ENSG00000068796.16	KIF2A	protein_coding	5	1	0.45366	0.191686	5.22338	4.0201	0.386477	0.329585	0.517853	0.143575
ENSG00000068831.18	RASGRP2	protein_coding	11	-1	-1.43285	0.000171849	0.211138	0.270034	-0.88136	0.0688595	-2.33685	0.000205105
ENSG00000068878.14	PSME4	protein_coding	2	-1	1.12552	2.36105e-06	6.44966	4.93115	0.790129	0.0057902	1.39747	2.4306e-05
ENSG00000068885.14	IFT80	protein_coding	3	-1	1.17102	0.000206874	4.14651	3.4972	0.794309	0.0416054	1.46946	0.000415556
ENSG00000068903.19	SIRT2	protein_coding	19	-1	-1.05275	1.93268e-07	2.5138	3.74783	-0.649996	0.00839128	-1.61344	1.18564e-06
ENSG00000068912.13	ERLEC1	protein_coding	2	1	0.011338	0.924785	4.13497	4.29447	-0.0535108	0.844481	0.0733969	0.755643
ENSG00000068971.13	PPP2R5B	protein_coding	11	1	0.129814	0.918727	1.55585	1.70993	0.17595	0.73439	0.0821547	0.850973
ENSG00000068976.13	PYGM	protein_coding	11	-1	0.79185	0.202094	1.7289	1.23798	0.0988367	0.870899	1.25802	0.0582986
ENSG00000069011.15	PITX1	protein_coding	5	-1	-0.941868	0.000234768	2.09826	2.8944	-0.637149	0.0702182	-1.32867	0.000282685
ENSG00000069020.18	MAST4	protein_coding	5	1	-0.83761	0.00963409	2.00535	1.23748	-0.334833	0.570743	-1.61589	0.00219755
ENSG00000069188.16	SDK2	protein_coding	17	-1	0.0395127	0.683606	3.08428	3.15639	0.2211	0.531999	-0.168266	0.599835
ENSG00000069248.11	NUP133	protein_coding	1	-1	1.35308	3.92373e-08	7.10476	6.09477	1.46165	4.14727e-05	1.23566	4.48323e-05
ENSG00000069275.12	NUCKS1	protein_coding	1	-1	-0.57591	0.284533	8.37994	8.62242	-0.314048	0.639588	-0.896082	0.126616
ENSG00000069329.16	VPS35	protein_coding	16	-1	0.772598	0.000264551	6.09125	5.30496	0.877648	0.00232407	0.659293	0.0097318
ENSG00000069345.11	DNAJA2	protein_coding	16	-1	0.558911	0.000397006	5.77573	5.61411	0.628441	0.00326299	0.48586	0.010813
ENSG00000069424.14	KCNAB2	protein_coding	1	1	-0.754826	0.0656292	-0.18092	0.538228	-0.283815	0.68489	-1.4587	0.0177045
ENSG00000069431.11	ABCC9	protein_coding	12	-1	3.10833	1.00799e-05	2.35036	-0.0461176	2.21505	0.00393261	3.65589	0.000168317
ENSG00000069482.6	GAL	protein_coding	11	1	-1.71113	2.18655e-09	2.19193	3.44746	-1.3975	0.000135163	-2.11246	6.70576e-07
ENSG00000069509.5	FUNDC1	protein_coding	X	-1	-0.519159	0.0728845	3.64152	4.4694	-0.618086	0.0758722	-0.426583	0.181817
ENSG00000069667.15	RORA	protein_coding	15	-1	1.33627	0.00018509	2.51791	1.69468	0.196966	0.629864	1.96483	2.43122e-05
ENSG00000069702.10	TGFBR3	protein_coding	1	-1	0.479174	0.0557107	3.6794	3.02106	0.66127	0.0307512	0.270727	0.322785
ENSG00000069849.10	ATP1B3	protein_coding	3	1	1.33932	0.000706878	5.59183	5.99705	1.43816	0.00630134	1.23321	0.0105659
ENSG00000069869.15	NEDD4	protein_coding	15	-1	3.35249	2.21061e-10	4.46139	2.33628	2.65615	2.52378e-05	3.82015	3.30407e-07
ENSG00000069943.9	PIGB	protein_coding	15	1	0.243438	0.439852	1.7235	1.52689	-0.00426651	0.99151	0.45478	0.154107
ENSG00000069956.11	MAPK6	protein_coding	15	1	0.506351	0.0105183	5.2099	4.63172	0.182969	0.486802	0.770353	0.00285047
ENSG00000069966.18	GNB5	protein_coding	15	-1	-0.694548	0.0154657	1.96123	2.21975	-0.690992	0.0590848	-0.698114	0.0366912
ENSG00000069974.15	RAB27A	protein_coding	15	-1	-0.0360147	0.374842	0.400449	0.388347	-0.655221	0.266827	0.395845	0.450455
ENSG00000069998.12	HDHD5	protein_coding	22	-1	-1.23006	2.28562e-08	4.4393	5.15953	-0.884731	0.00111286	-1.68497	9.47776e-07
ENSG00000070010.18	UFD1	protein_coding	22	-1	-0.515316	0.0429064	4.92018	4.86201	-0.305902	0.391997	-0.760374	0.0184626
ENSG00000070018.8	LRP6	protein_coding	12	-1	0.0742019	0.148844	4.31061	3.63132	-0.366056	0.23406	0.411053	0.145107
ENSG00000070061.14	ELP1	protein_coding	9	-1	1.49487	3.97582e-08	6.19155	5.25564	1.76864	9.26202e-06	1.1567	0.000203545
ENSG00000070081.15	NUCB2	protein_coding	11	1	-0.404726	0.021386	4.2626	4.23876	-0.120183	0.673695	-0.759531	0.00469913
ENSG00000070087.13	PFN2	protein_coding	3	-1	-1.00026	3.82805e-05	5.13506	6.41052	-0.898492	0.00580441	-1.10976	0.000478081
ENSG00000070159.13	PTPN3	protein_coding	9	-1	0.0608481	0.0540772	2.85361	2.77544	0.398882	0.104178	-0.381439	0.0918933
ENSG00000070182.19	SPTB	protein_coding	14	-1	-0.28535	0.530863	0.815361	0.139479	0.0461643	0.95675	-0.716506	0.214921
ENSG00000070214.15	SLC44A1	protein_coding	9	1	-0.0140272	0.586936	4.75265	4.76424	0.144503	0.589226	-0.192153	0.412604
ENSG00000070269.13	TMEM260	protein_coding	14	1	0.166915	0.0172504	2.50049	2.04485	-0.628636	0.067586	0.67674	0.036427
ENSG00000070366.13	SMG6	protein_coding	17	-1	0.270164	0.306645	4.14233	3.45517	0.523678	0.0991525	-0.0376013	0.907397
ENSG00000070367.15	EXOC5	protein_coding	14	-1	1.34471	4.6143e-10	5.85636	5.07736	0.988948	8.50916e-05	1.62987	2.10634e-07
ENSG00000070371.15	CLTCL1	protein_coding	22	-1	0.25176	0.214868	3.52695	2.85999	0.517432	0.0697536	-0.0741345	0.790193
ENSG00000070404.9	FSTL3	protein_coding	19	1	-1.51303	0.00154551	-0.670967	0.463518	-1.58927	0.012315	-1.44062	0.0128721
ENSG00000070413.19	DGCR2	protein_coding	22	-1	-0.499019	0.040865	4.30521	4.8769	-0.271201	0.435355	-0.769685	0.0156781
ENSG00000070423.17	RNF126	protein_coding	19	-1	-1.37408	8.16694e-06	2.77701	3.88784	-1.31322	0.0019075	-1.43763	0.000277061
ENSG00000070444.14	MNT	protein_coding	17	-1	0.538392	0.0742727	1.9179	1.59802	0.761149	0.0353968	0.274847	0.398901
ENSG00000070476.14	ZXDC	protein_coding	3	-1	0.763731	1.18466e-05	3.38147	2.3858	0.810011	0.000821977	0.715916	0.000957302
ENSG00000070495.14	JMJD6	protein_coding	17	-1	-0.182905	0.00241909	4.86649	4.7678	0.119325	0.445565	-0.5657	0.00058702
ENSG00000070501.11	POLB	protein_coding	8	1	-1.13262	3.2032e-06	3.74605	4.25698	-1.13399	0.00067088	-1.13125	0.000290219
ENSG00000070540.12	WIPI1	protein_coding	17	-1	-0.278485	0.808597	0.0769317	0.567837	-0.382328	0.586988	-0.181618	0.765068
ENSG00000070610.14	GBA2	protein_coding	9	-1	0.245004	0.11862	4.11415	3.99986	0.536265	0.0410087	-0.120326	0.618887
ENSG00000070614.14	NDST1	protein_coding	5	1	-0.153568	0.272205	4.31191	4.30502	0.170463	0.680464	-0.572116	0.111889
ENSG00000070669.16	ASNS	protein_coding	7	-1	-0.134284	0.550383	6.65736	6.98836	0.00139776	0.996268	-0.284063	0.219023
ENSG00000070718.11	AP3M2	protein_coding	8	1	0.398799	0.0798004	4.37786	3.87646	0.638587	0.023081	0.111052	0.668567
ENSG00000070756.15	PABPC1	protein_coding	8	-1	1.03167	0.000577684	7.89545	6.85462	1.41749	0.000473328	0.503411	0.112593
ENSG00000070759.16	TESK2	protein_coding	1	-1	0.0821551	0.57745	1.66852	1.62066	0.389262	0.479946	-0.308514	0.49271
ENSG00000070761.7	CFAP20	protein_coding	16	-1	-0.376135	0.0401317	4.30917	4.70653	-0.180388	0.49113	-0.602672	0.0135988
ENSG00000070770.8	CSNK2A2	protein_coding	16	-1	0.455302	0.00695623	5.42142	4.9294	0.53591	0.0142642	0.369923	0.0605476
ENSG00000070778.12	PTPN21	protein_coding	14	-1	0.911571	0.00245207	2.40022	1.3665	0.251599	0.540023	1.3627	0.000491751
ENSG00000070785.16	EIF2B3	protein_coding	1	-1	0.26961	0.107576	4.44628	4.30667	0.629673	0.0532068	-0.211317	0.421421
ENSG00000070814.17	TCOF1	protein_coding	5	1	0.511258	0.00183701	6.26426	5.83077	0.717181	0.00137683	0.270969	0.13961
ENSG00000070831.15	CDC42	protein_coding	1	1	0.487773	0.028544	7.17066	7.74008	0.735132	0.00989112	0.189043	0.44986
ENSG00000070882.12	OSBPL3	protein_coding	7	-1	1.22972	0.00194222	3.592	2.94774	1.18833	0.0300938	1.26995	0.0067974
ENSG00000070886.11	EPHA8	protein_coding	1	1	-1.342	2.11233e-05	0.15177	0.962784	-1.1125	0.00825527	-1.61503	0.000177264
ENSG00000070950.9	RAD18	protein_coding	3	-1	0.649883	0.0015415	4.94048	4.34086	0.337972	0.199892	0.9062	0.000790732
ENSG00000070961.15	ATP2B1	protein_coding	12	-1	0.616573	0.0687775	5.25517	4.82902	0.338403	0.425803	0.849681	0.0301639
ENSG00000071051.13	NCK2	protein_coding	2	1	-0.0343028	0.983004	1.88604	2.29399	-0.0824424	0.844987	0.0122822	0.97207
ENSG00000071054.16	MAP4K4	protein_coding	2	1	0.0847175	0.523567	4.84846	4.42216	0.358111	0.392557	-0.25289	0.512143
ENSG00000071073.12	MGAT4A	protein_coding	2	-1	0.987277	0.00977614	3.05005	2.37657	0.934946	0.0553061	1.03778	0.023063
ENSG00000071082.10	RPL31	protein_coding	2	1	-0.910594	0.00390302	8.65869	10.2538	-0.558961	0.197818	-1.37654	0.00226511
ENSG00000071127.16	WDR1	protein_coding	4	-1	-1.25314	1.61935e-07	5.11124	5.66606	-0.941801	0.00162616	-1.6507	5.07751e-06
ENSG00000071189.21	SNX13	protein_coding	7	-1	0.394868	0.0400456	5.07258	4.71427	0.0498439	0.866256	0.673097	0.00769014
ENSG00000071205.11	ARHGAP10	protein_coding	4	1	-0.453935	0.0576753	2.97005	3.49448	-0.249165	0.445851	-0.692654	0.0232228
ENSG00000071242.11	RPS6KA2	protein_coding	6	-1	-0.103746	0.166482	1.91763	2.06797	0.299564	0.513475	-0.665537	0.0765292
ENSG00000071243.15	ING3	protein_coding	7	1	0.851197	0.000546533	4.45853	3.93109	0.257755	0.388991	1.27046	0.00012889
ENSG00000071246.10	VASH1	protein_coding	14	1	-0.972268	3.89543e-05	2.50442	3.21191	-0.478923	0.14418	-1.72788	1.96121e-05
ENSG00000071282.11	LMCD1	protein_coding	3	1	-0.0537549	0.075616	2.03232	1.06466	0.532249	0.331401	-1.05688	0.0435604
ENSG00000071462.11	BUD23	protein_coding	7	1	-0.703551	4.21611e-06	4.55487	5.12436	-0.299216	0.130824	-1.26734	1.99437e-06
ENSG00000071537.13	SEL1L	protein_coding	14	-1	1.37259	9.08815e-07	5.30846	4.48292	1.04487	0.00240109	1.63948	2.12763e-05
ENSG00000071539.13	TRIP13	protein_coding	5	1	-0.332819	0.217933	4.7138	4.79112	-0.205521	0.532606	-0.472446	0.105481
ENSG00000071553.16	ATP6AP1	protein_coding	X	1	-0.955971	1.76708e-07	5.12446	5.7823	-0.707922	0.00192333	-1.25571	4.70674e-06
ENSG00000071564.14	TCF3	protein_coding	19	-1	-0.539285	0.00837823	3.53894	4.17795	-0.0424152	0.924676	-1.30331	0.00115547
ENSG00000071575.11	TRIB2	protein_coding	2	1	0.32083	0.382277	1.44488	1.67299	0.5827	0.123917	0.000647578	0.998465
ENSG00000071626.16	DAZAP1	protein_coding	19	1	-0.0817152	0.598022	4.96766	5.42836	0.0259604	0.910238	-0.19808	0.275803
ENSG00000071655.17	MBD3	protein_coding	19	-1	-1.12774	3.49627e-06	4.63031	5.6073	-0.783387	0.0117213	-1.58093	1.82342e-05
ENSG00000071794.15	HLTF	protein_coding	3	-1	1.14049	5.46945e-08	6.55364	5.14823	1.40907	5.83053e-06	0.810198	0.00045199
ENSG00000071859.14	FAM50A	protein_coding	X	1	-0.968679	3.39596e-07	4.0687	5.22982	-1.04786	9.5728e-05	-0.893618	0.000188386
ENSG00000071889.16	FAM3A	protein_coding	X	-1	-1.0037	0.000166123	3.10142	4.01802	-0.740916	0.0345071	-1.32525	0.000394456
ENSG00000071894.16	CPSF1	protein_coding	8	-1	-0.134976	0.238238	4.59735	4.00174	0.0703833	0.783989	-0.374497	0.0808511
ENSG00000071967.11	CYBRD1	protein_coding	2	1	-0.890601	0.0663748	0.835407	0.950055	-0.704684	0.244982	-1.10407	0.0501868
ENSG00000071994.10	PDCD2	protein_coding	6	-1	0.0202049	0.470793	5.09141	5.4048	0.201216	0.418697	-0.18682	0.405429
ENSG00000072041.16	SLC6A15	protein_coding	12	-1	0.435977	0.0412913	5.91384	5.73078	0.355749	0.17662	0.511977	0.0391298
ENSG00000072042.12	RDH11	protein_coding	14	-1	-0.496493	0.00293806	5.09179	5.35305	-0.564887	0.0106105	-0.431195	0.0306625
ENSG00000072062.13	PRKACA	protein_coding	19	-1	0.0786296	0.0858856	3.56175	3.76893	0.358133	0.0957045	-0.26836	0.176652
ENSG00000072071.16	ADGRL1	protein_coding	19	-1	0.379749	0.165105	4.10463	3.68448	0.658983	0.0427417	0.0331752	0.909438
ENSG00000072110.13	ACTN1	protein_coding	14	-1	0.158629	0.48239	4.34158	3.90854	0.267088	0.209494	0.0413483	0.841855
ENSG00000072121.15	ZFYVE26	protein_coding	14	-1	1.60286	5.53902e-08	4.45452	3.47509	1.52553	0.000239085	1.67626	1.117e-05
ENSG00000072133.10	RPS6KA6	protein_coding	X	-1	1.32938	0.0025753	3.34643	2.67188	1.04839	0.0633873	1.56446	0.00442636
ENSG00000072134.15	EPN2	protein_coding	17	1	0.0387132	0.75007	3.13611	3.55026	0.262244	0.61536	-0.225916	0.621549
ENSG00000072135.12	PTPN18	protein_coding	2	1	-0.43514	0.033103	2.24038	3.12734	-0.0848806	0.818694	-0.898669	0.00648089
ENSG00000072195.14	SPEG	protein_coding	2	1	-0.162468	0.0589325	0.638014	0.363171	0.400176	0.455341	-1.09751	0.0233447
ENSG00000072210.18	ALDH3A2	protein_coding	17	1	-0.026767	0.16846	4.22882	4.21091	0.334376	0.356195	-0.509629	0.112041
ENSG00000072274.12	TFRC	protein_coding	3	-1	0.491808	0.297059	7.72972	6.95069	0.700578	0.147238	0.24763	0.58427
ENSG00000072310.16	SREBF1	protein_coding	17	-1	-0.180569	0.682818	2.68624	2.7674	-0.00336834	0.99478	-0.382622	0.320094
ENSG00000072364.12	AFF4	protein_coding	5	-1	1.1919	2.48804e-05	6.43697	4.98192	0.531262	0.0857732	1.64333	2.03433e-05
ENSG00000072401.14	UBE2D1	protein_coding	10	1	0.730989	0.0380198	3.11308	3.52757	0.699754	0.111454	0.761562	0.0561654
ENSG00000072415.8	MPP5	protein_coding	14	1	0.931225	5.57577e-05	4.83792	3.60392	0.315202	0.221	1.36155	1.88437e-05
ENSG00000072422.16	RHOBTB1	protein_coding	10	-1	-0.0323554	0.970092	2.11071	2.0969	-0.126215	0.833652	0.0557688	0.918384
ENSG00000072501.17	SMC1A	protein_coding	X	-1	0.509261	0.00409348	7.16056	5.93476	0.501707	0.0283671	0.516776	0.0166696
ENSG00000072506.12	HSD17B10	protein_coding	X	-1	-1.223	7.01589e-08	4.89383	5.71454	-0.873386	0.00189831	-1.68538	1.80351e-06
ENSG00000072518.20	MARK2	protein_coding	11	1	0.700721	0.00971187	4.13899	4.03573	0.642084	0.0732041	0.757067	0.0172926
ENSG00000072571.19	HMMR	protein_coding	5	1	1.38136	7.12327e-05	4.77623	3.61043	1.56125	0.00108137	1.17579	0.00501923
ENSG00000072609.17	CHFR	protein_coding	12	-1	0.396204	0.110482	2.60131	2.18425	0.209853	0.500906	0.561215	0.0462982
ENSG00000072682.18	P4HA2	protein_coding	5	-1	-0.359662	0.0518528	3.26605	3.34896	-0.0675342	0.832976	-0.726361	0.0109215
ENSG00000072736.18	NFATC3	protein_coding	16	1	-0.163255	0.429804	5.14161	5.09303	-0.239482	0.233181	-0.0908551	0.632557
ENSG00000072756.16	TRNT1	protein_coding	3	1	0.464961	0.0296819	3.59519	2.74044	0.123102	0.687417	0.741131	0.00677997
ENSG00000072778.19	ACADVL	protein_coding	17	1	-0.743293	3.6149e-05	4.34299	4.41129	-0.698009	0.00353904	-0.790044	0.000737146
ENSG00000072786.12	STK10	protein_coding	5	-1	-0.442815	0.103693	2.9842	2.80667	-0.394244	0.227112	-0.493079	0.0942536
ENSG00000072803.17	FBXW11	protein_coding	5	-1	0.517159	0.00763073	5.38081	5.70527	0.263114	0.290003	0.733096	0.00331036
ENSG00000072818.11	ACAP1	protein_coding	17	1	-3.53529	2.36737e-08	0.184698	1.13003	-3.26448	9.07991e-05	-3.86895	1.20522e-05
ENSG00000072832.14	CRMP1	protein_coding	4	-1	-0.327664	0.329021	0.845973	0.952149	-0.0655752	0.904374	-0.648174	0.10998
ENSG00000072840.12	EVC	protein_coding	4	1	0.181598	0.231939	2.41085	2.10137	-0.227445	0.540951	0.499918	0.112982
ENSG00000072849.10	DERL2	protein_coding	17	-1	-0.10121	0.0556526	4.34546	4.75886	-0.425343	0.0283441	0.163293	0.349752
ENSG00000072864.14	NDE1	protein_coding	16	1	-0.347313	0.126876	2.49271	2.99133	-0.110087	0.755276	-0.631374	0.0366143
ENSG00000072954.6	TMEM38A	protein_coding	19	1	-2.05691	6.12546e-06	0.626589	1.55911	-1.94579	0.00106537	-2.17732	0.000364809
ENSG00000072958.8	AP1M1	protein_coding	19	1	-0.439385	0.0213635	4.45308	4.98649	-0.173893	0.550141	-0.765007	0.00574739
ENSG00000073008.14	PVR	protein_coding	19	1	-0.116732	0.642251	4.64841	5.02785	-0.297297	0.326541	0.0437276	0.871567
ENSG00000073050.11	XRCC1	protein_coding	19	-1	-0.133129	0.627225	3.61436	3.56863	-0.149118	0.494826	-0.117315	0.551388
ENSG00000073060.15	SCARB1	protein_coding	12	-1	-0.64671	0.00103894	3.97777	4.24	-0.460021	0.0805051	-0.861199	0.00126633
ENSG00000073111.13	MCM2	protein_coding	3	1	0.77922	0.000355983	7.11748	6.16976	1.052	0.000488193	0.442541	0.0641224
ENSG00000073150.13	PANX2	protein_coding	22	1	-0.251907	0.601601	-0.605353	-0.466834	0.0703005	0.930766	-0.66741	0.272513
ENSG00000073169.13	SELENOO	protein_coding	22	1	0.0257732	0.55065	2.13651	1.8538	0.286812	0.528828	-0.293167	0.412952
ENSG00000073331.17	ALPK1	protein_coding	4	1	0.430796	0.271362	0.9937	0.406581	0.987674	0.166862	-0.48809	0.454323
ENSG00000073350.13	LLGL2	protein_coding	17	1	-0.517413	0.26568	1.39873	1.3866	-0.0530531	0.947027	-1.20639	0.0777371
ENSG00000073417.14	PDE8A	protein_coding	15	1	0.831032	0.00547868	3.3228	3.00492	-0.209557	0.617224	1.42927	0.00106606
ENSG00000073536.17	NLE1	protein_coding	17	-1	-0.328866	0.0286568	4.43714	4.64481	0.0152902	0.962203	-0.781727	0.00464606
ENSG00000073578.16	SDHA	protein_coding	5	1	-0.14601	0.0258997	5.00592	4.90418	0.225887	0.391123	-0.648379	0.0101408
ENSG00000073584.18	SMARCE1	protein_coding	17	-1	-0.0610288	0.902436	5.56515	5.62055	-0.0715816	0.743764	-0.0505527	0.796158
ENSG00000073605.18	GSDMB	protein_coding	17	-1	0.757526	0.0345417	0.830669	0.583763	0.158092	0.739609	1.17975	0.00754701
ENSG00000073614.12	KDM5A	protein_coding	12	-1	1.23706	5.65875e-10	6.39673	5.02501	0.830127	0.000175646	1.5541	1.26179e-07
ENSG00000073670.13	ADAM11	protein_coding	17	1	-0.401085	0.0571863	2.24795	2.52113	0.041075	0.937536	-1.04187	0.0109298
ENSG00000073711.10	PPP2R3A	protein_coding	3	1	0.963912	0.000304741	2.95713	1.93318	0.569885	0.0772649	1.27309	0.000341716
ENSG00000073712.14	FERMT2	protein_coding	14	-1	1.33384	1.84466e-08	4.9852	4.22159	1.41084	2.6905e-05	1.2525	3.13145e-05
ENSG00000073792.15	IGF2BP2	protein_coding	3	-1	0.286637	0.123728	3.702	3.36411	0.716909	0.0760317	-0.329285	0.352227
ENSG00000073803.13	MAP3K13	protein_coding	3	1	-0.545723	0.00518764	3.21126	3.57664	-1.29523	0.000714402	-0.0549556	0.865669
ENSG00000073849.14	ST6GAL1	protein_coding	3	1	0.35739	0.556639	0.977492	1.23495	0.53896	0.302439	0.149633	0.735156
ENSG00000073910.20	FRY	protein_coding	13	1	0.163918	0.778936	0.73374	-0.493143	0.54725	0.580676	-0.359651	0.712636
ENSG00000073921.17	PICALM	protein_coding	11	-1	0.449989	0.0625099	5.44854	5.18831	0.0732593	0.832195	0.748435	0.0137268
ENSG00000073969.18	NSF	protein_coding	17	1	0.224361	0.0566559	4.31124	3.7281	-0.22821	0.405132	0.568349	0.0250076
ENSG00000074047.21	GLI2	protein_coding	2	1	1.90404	0.0154971	0.53919	0.284293	2.74923	0.00357907	-0.392865	0.607143
ENSG00000074054.17	CLASP1	protein_coding	2	-1	1.31564	6.19434e-07	4.95213	4.07475	0.785666	0.00742993	1.70238	4.58188e-06
ENSG00000074071.14	MRPS34	protein_coding	16	-1	-1.25303	4.14469e-08	4.69007	5.95777	-1.04156	0.000538154	-1.50091	3.65953e-06
ENSG00000074181.8	NOTCH3	protein_coding	19	-1	0.415865	0.225076	3.00752	2.23991	0.516785	0.154286	0.30735	0.380331
ENSG00000074201.8	CLNS1A	protein_coding	11	-1	-0.227031	0.0610506	6.17598	6.35949	0.14831	0.671636	-0.735735	0.016524
ENSG00000074211.13	PPP2R2C	protein_coding	4	-1	-1.10254	0.0483398	-0.311294	0.0723545	-1.59729	0.0350665	-0.734815	0.238303
ENSG00000074219.13	TEAD2	protein_coding	19	-1	-0.261744	8.57891e-06	1.87304	3.02207	0.646404	0.200922	-3.28074	2.77247e-06
ENSG00000074266.19	EED	protein_coding	11	1	1.01479	0.000514592	4.97943	4.2518	0.546798	0.126391	1.36759	0.000371243
ENSG00000074319.12	TSG101	protein_coding	11	-1	0.594236	0.00192259	4.18287	4.3609	0.219534	0.368546	0.891411	0.00054878
ENSG00000074356.16	NCBP3	protein_coding	17	-1	1.22509	8.71516e-05	4.90441	4.51715	0.731941	0.0487168	1.59194	0.000138618
ENSG00000074410.13	CA12	protein_coding	15	-1	-0.555483	0.506374	0.0978077	0.449764	-0.970823	0.246356	-0.233374	0.773284
ENSG00000074582.12	BCS1L	protein_coding	2	1	-0.741859	0.000122488	4.48027	4.90329	-0.53761	0.0333046	-0.979871	0.000293377
ENSG00000074590.13	NUAK1	protein_coding	12	-1	0.546102	0.162451	2.50062	2.16654	0.514915	0.254158	0.576629	0.149736
ENSG00000074603.18	DPP8	protein_coding	15	-1	0.691764	0.00851572	5.58181	4.54951	0.200052	0.562211	1.05782	0.00193622
ENSG00000074621.13	SLC24A1	protein_coding	15	1	-0.804509	0.00812187	2.49983	2.80519	-1.05821	0.0104157	-0.588822	0.098991
ENSG00000074657.13	ZNF532	protein_coding	18	1	0.419487	0.218672	2.53027	2.09661	0.425882	0.2635	0.413063	0.214181
ENSG00000074695.5	LMAN1	protein_coding	18	-1	1.55678	3.09718e-09	6.1076	5.62456	1.4902	3.72059e-05	1.62042	3.50343e-06
ENSG00000074696.12	HACD3	protein_coding	15	1	0.0893293	0.10344	6.9794	6.96141	0.332796	0.0849431	-0.203736	0.251231
ENSG00000074755.14	ZZEF1	protein_coding	17	-1	0.604096	0.00109059	5.37942	4.36938	0.174881	0.454478	0.934463	0.000236716
ENSG00000074800.13	ENO1	protein_coding	1	-1	0.177544	0.00742196	9.44446	9.58664	0.670585	0.0250616	-0.577348	0.03711
ENSG00000074842.7	MYDGF	protein_coding	19	-1	-2.03239	4.40565e-13	4.01937	5.60091	-1.73174	1.18765e-06	-2.41266	1.12596e-08
ENSG00000074855.10	ANO8	protein_coding	19	-1	0.532094	0.342353	0.307001	0.168697	0.603985	0.282202	0.456432	0.373183
ENSG00000074935.13	TUBE1	protein_coding	6	-1	0.549795	0.0104667	4.3503	3.86966	0.41027	0.125727	0.677008	0.0109743
ENSG00000074964.16	ARHGEF10L	protein_coding	1	1	-0.655191	0.190224	0.204043	0.881576	-0.602359	0.296579	-0.710031	0.15794
ENSG00000075043.18	KCNQ2	protein_coding	20	-1	-1.61199	0.0283686	0.464294	1.19097	-1.44628	0.129799	-1.79925	0.0340314
ENSG00000075089.9	ACTR6	protein_coding	12	1	0.336179	0.549927	4.61484	4.06442	0.401186	0.409189	0.268103	0.53253
ENSG00000075131.9	TIPIN	protein_coding	15	-1	1.56335	9.9336e-09	5.47275	4.70313	1.07749	0.000539954	1.92616	8.16098e-07
ENSG00000075142.13	SRI	protein_coding	7	-1	-0.643192	0.00156845	4.73629	5.78087	-0.552261	0.043228	-0.740242	0.00372777
ENSG00000075151.20	EIF4G3	protein_coding	1	-1	-0.113617	0.106179	5.8576	5.422	-0.401108	0.0442236	0.125995	0.498726
ENSG00000075188.8	NUP37	protein_coding	12	-1	-0.303906	0.126133	4.69747	4.88839	-0.239884	0.320787	-0.370902	0.0855618
ENSG00000075213.10	SEMA3A	protein_coding	7	-1	1.32816	0.0105024	0.824497	-0.0659571	0.778439	0.247549	1.72525	0.00559559
ENSG00000075218.18	GTSE1	protein_coding	22	1	-0.10106	0.579936	4.04922	4.03521	0.0271558	0.918425	-0.241792	0.25936
ENSG00000075223.13	SEMA3C	protein_coding	7	-1	1.00105	0.000222038	3.13494	2.87973	1.12421	0.00249675	0.86639	0.00748059
ENSG00000075234.16	TTC38	protein_coding	22	1	1.40621	0.00120372	3.79015	3.97177	2.26513	0.00175281	-1.01794	0.0684842
ENSG00000075239.13	ACAT1	protein_coding	11	1	0.672093	0.00368964	5.22774	5.31252	1.11705	0.00045662	0.0253537	0.920938
ENSG00000075240.16	GRAMD4	protein_coding	22	1	-0.71972	0.0214416	2.06121	2.56396	-0.537589	0.217841	-0.928212	0.0145769
ENSG00000075275.16	CELSR1	protein_coding	22	-1	-0.0171479	0.993889	3.25265	2.60711	0.0106644	0.982483	-0.0455069	0.907397
ENSG00000075292.18	ZNF638	protein_coding	2	1	1.00037	0.000271268	6.98283	5.70497	0.354021	0.262175	1.44514	8.86667e-05
ENSG00000075303.12	SLC25A40	protein_coding	7	-1	0.730038	0.00833494	2.77728	2.43168	1.00075	0.00539192	0.396519	0.196983
ENSG00000075336.11	TIMM21	protein_coding	18	1	-0.050119	0.286719	3.38758	3.69832	-0.349407	0.194233	0.197622	0.421421
ENSG00000075340.22	ADD2	protein_coding	2	-1	0.671727	0.0632035	3.53265	3.25421	1.11531	0.0122786	0.0279295	0.943002
ENSG00000075391.16	RASAL2	protein_coding	1	1	0.218077	0.105381	4.17173	3.25677	-0.169005	0.569573	0.522968	0.0383558
ENSG00000075399.13	VPS9D1	protein_coding	16	-1	0.87337	0.285271	1.41894	1.16334	1.00003	0.246821	0.734507	0.329291
ENSG00000075407.18	ZNF37A	protein_coding	10	1	1.35034	1.30456e-07	4.74307	3.22369	1.29852	0.00018063	1.40037	3.64028e-05
ENSG00000075413.17	MARK3	protein_coding	14	1	1.12028	2.05722e-06	5.06174	4.76104	0.851105	0.00360419	1.34704	3.37287e-05
ENSG00000075415.12	SLC25A3	protein_coding	12	1	-1.34323	1.70718e-09	7.43332	8.00761	-1.02215	0.000190173	-1.75686	3.68177e-07
ENSG00000075420.12	FNDC3B	protein_coding	3	1	-0.40554	0.156258	3.73964	3.02277	-0.840411	0.0423654	-0.0718412	0.853909
ENSG00000075426.11	FOSL2	protein_coding	2	1	0.258297	0.0379756	1.89431	1.87762	-1.30078	0.0665005	0.990029	0.0940014
ENSG00000075539.14	FRYL	protein_coding	4	-1	1.4161	1.18729e-06	4.45144	2.77536	1.50835	0.000207399	1.31755	0.000327004
ENSG00000075568.16	TMEM131	protein_coding	2	-1	1.38401	1.20998e-07	4.59212	3.92524	1.20855	0.000376324	1.54043	1.61415e-05
ENSG00000075618.17	FSCN1	protein_coding	7	1	-0.183288	0.0173867	2.74013	3.4586	0.318708	0.397729	-0.959672	0.0062471
ENSG00000075624.13	ACTB	protein_coding	7	-1	-1.65901	7.22269e-11	8.66525	9.75999	-1.32217	2.618e-05	-2.09924	9.96998e-08
ENSG00000075643.5	MOCOS	protein_coding	18	1	1.38281	0.000481836	2.83109	2.74845	1.74011	0.00111276	0.906834	0.0392242
ENSG00000075651.15	PLD1	protein_coding	3	-1	0.694717	0.73676	0.429092	-0.247791	0.0259096	0.986531	1.14992	0.373918
ENSG00000075702.16	WDR62	protein_coding	19	1	0.421821	0.108113	4.22419	3.77743	0.479867	0.118769	0.361342	0.189982
ENSG00000075711.20	DLG1	protein_coding	3	-1	-0.0788924	0.756953	4.87868	4.11548	-0.398863	0.524571	0.182836	0.74291
ENSG00000075785.12	RAB7A	protein_coding	3	1	0.318642	0.0936083	4.68342	4.77204	0.229614	0.318889	0.402495	0.0590328
ENSG00000075790.10	BCAP29	protein_coding	7	1	0.144699	0.013234	2.81149	2.97295	0.697476	0.0680113	-0.76284	0.0266013
ENSG00000075826.16	SEC31B	protein_coding	10	-1	1.36433	5.25265e-06	2.67344	1.81351	0.161697	0.566118	2.01097	5.82642e-07
ENSG00000075856.11	SART3	protein_coding	12	-1	0.160105	0.0439088	5.48452	5.0046	-0.217236	0.310998	0.458933	0.023927
ENSG00000075914.12	EXOSC7	protein_coding	3	1	-1.05289	1.71901e-08	4.0625	4.9548	-0.915676	0.000169073	-1.20455	4.6281e-06
ENSG00000075945.12	KIFAP3	protein_coding	1	-1	1.37244	3.32075e-05	4.44436	3.32028	1.67421	0.000340586	0.99038	0.0069903
ENSG00000075975.15	MKRN2	protein_coding	3	1	0.113994	0.768301	4.47833	4.26689	0.146695	0.562211	0.0805339	0.714951
ENSG00000076003.4	MCM6	protein_coding	2	-1	1.73439	1.06213e-10	6.5623	4.90746	1.90779	1.33749e-06	1.53725	2.9119e-06
ENSG00000076043.9	REXO2	protein_coding	11	1	-0.451176	0.00890435	3.68757	4.16922	-0.184902	0.477663	-0.777977	0.00239864
ENSG00000076053.10	RBM7	protein_coding	11	1	0.986803	1.96902e-06	3.85227	3.42091	0.836141	0.00180025	1.12321	6.44539e-05
ENSG00000076067.12	RBMS2	protein_coding	12	1	-1.20608	0.00256404	3.17397	2.58614	-0.738869	0.176231	-1.90142	0.00158428
ENSG00000076108.11	BAZ2A	protein_coding	12	-1	0.937298	1.65899e-05	5.52624	4.45276	0.790954	0.00647572	1.07015	0.000174346
ENSG00000076201.14	PTPN23	protein_coding	3	1	1.03689	0.00150054	3.42817	2.19769	1.3567	0.00192543	0.625387	0.0796653
ENSG00000076248.10	UNG	protein_coding	12	1	0.0731058	0.647339	5.51513	5.78252	-0.0523726	0.839212	0.188539	0.343982
ENSG00000076321.10	KLHL20	protein_coding	1	1	1.52011	2.72851e-09	3.80556	2.27358	1.17524	0.000150755	1.79824	7.57497e-07
ENSG00000076351.12	SLC46A1	protein_coding	17	-1	-1.34615	6.26702e-07	3.65732	4.43199	-1.47117	0.000143221	-1.2311	0.000240648
ENSG00000076356.6	PLXNA2	protein_coding	1	-1	-0.192523	0.861336	1.48612	1.45566	-0.0390113	0.95929	-0.364335	0.544137
ENSG00000076382.16	SPAG5	protein_coding	17	-1	0.258995	0.0839142	5.90158	5.47976	0.475388	0.016738	0.00431882	0.981293
ENSG00000076513.16	ANKRD13A	protein_coding	12	1	0.63507	0.0040389	3.90006	3.85554	0.487609	0.0799947	0.768847	0.00582223
ENSG00000076554.15	TPD52	protein_coding	8	-1	0.0113863	0.89471	3.43545	3.52155	0.1186	0.766696	-0.104439	0.753553
ENSG00000076555.15	ACACB	protein_coding	12	1	0.488403	0.12676	3.00157	2.79155	0.0932689	0.821572	0.798257	0.0336204
ENSG00000076604.14	TRAF4	protein_coding	17	1	-0.978112	1.33699e-07	3.50144	4.41319	-0.743076	0.00156184	-1.25904	4.32035e-06
ENSG00000076641.4	PAG1	protein_coding	8	-1	1.63955	0.000109563	3.86611	3.48279	1.75256	0.0032465	1.51692	0.00266631
ENSG00000076650.6	GPATCH1	protein_coding	19	1	0.793956	0.0133753	3.18664	2.26723	0.409701	0.326058	1.09709	0.00561736
ENSG00000076662.9	ICAM3	protein_coding	19	-1	-1.28216	5.44541e-06	0.847257	1.21359	-0.690798	0.0630423	-2.30151	5.43724e-06
ENSG00000076685.18	NT5C2	protein_coding	10	-1	-0.480181	0.196808	4.09252	3.7578	-0.263365	0.599422	-0.735444	0.0817602
ENSG00000076706.16	MCAM	protein_coding	11	-1	0.370072	0.761682	2.34168	2.4627	0.544492	0.48983	0.171626	0.805915
ENSG00000076716.8	GPC4	protein_coding	X	-1	0.616972	0.0122896	3.09831	2.77906	0.632124	0.0439974	0.601659	0.0377437
ENSG00000076770.14	MBNL3	protein_coding	X	-1	1.052	0.00339242	4.05428	2.82128	1.05611	0.018777	1.04788	0.0203714
ENSG00000076826.9	CAMSAP3	protein_coding	19	1	0.353444	0.0841328	1.33471	1.07648	0.856544	0.0535024	-0.42562	0.307989
ENSG00000076864.19	RAP1GAP	protein_coding	1	-1	0.20232	0.781976	-0.127833	-0.0782497	-0.358505	0.745554	0.605135	0.559682
ENSG00000076924.11	XAB2	protein_coding	19	-1	0.616803	0.00318617	4.0022	3.19953	1.07206	0.000427611	-0.0521233	0.833512
ENSG00000076928.17	ARHGEF1	protein_coding	19	1	0.128467	0.0524138	3.17134	2.26165	0.511731	0.0802251	-0.394973	0.114888
ENSG00000076944.15	STXBP2	protein_coding	19	1	-0.507478	0.059521	1.96538	1.84243	-0.3038	0.396431	-0.744714	0.0271408
ENSG00000076984.17	MAP2K7	protein_coding	19	1	2.82921	0.00612051	2.91005	3.27485	3.72634	0.000770586	-0.0317212	0.968585
ENSG00000077044.10	DGKD	protein_coding	2	1	0.129724	0.867865	2.51068	2.2886	0.0256173	0.959126	0.226822	0.554859
ENSG00000077063.10	CTTNBP2	protein_coding	7	-1	1.26878	0.00964812	1.45805	0.585766	1.19572	0.0517139	1.33832	0.024294
ENSG00000077092.18	RARB	protein_coding	3	1	-0.333899	0.385512	2.28947	2.3448	-0.385735	0.304684	-0.283862	0.41118
ENSG00000077097.15	TOP2B	protein_coding	3	-1	1.95479	1.36753e-07	7.028	5.44899	2.07768	6.79922e-05	1.82045	0.000101631
ENSG00000077147.14	TM9SF3	protein_coding	10	-1	0.371298	0.391696	6.54906	6.63018	0.229757	0.614702	0.500184	0.208677
ENSG00000077150.18	NFKB2	protein_coding	10	1	0.411782	0.00653148	1.91743	1.7387	0.999204	0.0105933	-0.59562	0.0758736
ENSG00000077152.9	UBE2T	protein_coding	1	-1	-0.826133	5.25771e-09	5.21332	6.01588	-0.940733	6.30154e-06	-0.719969	3.5951e-05
ENSG00000077157.21	PPP1R12B	protein_coding	1	1	0.979593	0.00313765	4.2516	3.35433	0.314685	0.382305	1.433	0.000916323
ENSG00000077232.17	DNAJC10	protein_coding	2	1	0.95949	3.9874e-05	6.15012	5.89312	0.824974	0.00636338	1.08253	0.000455692
ENSG00000077235.17	GTF3C1	protein_coding	16	-1	0.845061	1.56831e-05	6.56808	5.34631	0.858923	0.0012442	0.831065	0.000854312
ENSG00000077238.13	IL4R	protein_coding	16	1	-1.82714	0.00262574	1.24679	2.24365	-2.31573	0.00664147	-1.46282	0.0431757
ENSG00000077254.14	USP33	protein_coding	1	-1	0.409826	0.00481731	5.80725	5.33317	0.286724	0.12202	0.523244	0.00465981
ENSG00000077312.8	SNRPA	protein_coding	19	1	-0.587251	0.000278584	5.27709	5.98259	-0.137702	0.60982	-1.24382	3.92457e-05
ENSG00000077348.8	EXOSC5	protein_coding	19	-1	-1.7628	1.37592e-10	3.43245	4.62616	-1.52425	1.65882e-05	-2.04877	3.07174e-07
ENSG00000077380.15	DYNC1I2	protein_coding	2	1	0.912085	0.00152914	4.96321	4.40236	1.05761	0.00679001	0.750218	0.0230707
ENSG00000077454.15	LRCH4	protein_coding	7	-1	-0.657882	0.0107904	1.71489	2.28328	-0.479682	0.162841	-0.861237	0.00877573
ENSG00000077458.12	FAM76B	protein_coding	11	-1	0.637174	0.00109241	4.07511	3.49745	-0.0874069	0.767857	1.11726	0.000140367
ENSG00000077463.14	SIRT6	protein_coding	19	-1	-0.26498	0.358532	2.06497	2.81119	-0.0514269	0.909083	-0.51573	0.123873
ENSG00000077514.8	POLD3	protein_coding	11	1	0.468884	0.0732839	4.82353	3.96503	0.278473	0.397546	0.637068	0.0349347
ENSG00000077522.12	ACTN2	protein_coding	1	1	0.766	0.17269	1.28112	1.0378	1.03219	0.0891856	0.439323	0.462276
ENSG00000077549.17	CAPZB	protein_coding	1	-1	-0.771832	5.74668e-05	3.74908	4.72292	-0.284531	0.306458	-1.51318	1.40398e-05
ENSG00000077585.13	GPR137B	protein_coding	1	1	0.281942	0.537127	1.72225	1.83583	0.0753222	0.879612	0.462643	0.238299
ENSG00000077616.10	NAALAD2	protein_coding	11	1	1.35695	0.00340621	1.80866	0.243697	1.64925	0.00906194	0.989984	0.0424045
ENSG00000077684.15	JADE1	protein_coding	4	1	0.0944754	0.900848	4.54597	3.89865	0.133247	0.683465	0.0546332	0.861988
ENSG00000077713.18	SLC25A43	protein_coding	X	1	0.629467	0.10581	0.762924	1.14175	1.0284	0.0253836	0.0761899	0.865073
ENSG00000077721.15	UBE2A	protein_coding	X	1	-0.607188	0.000580993	4.90199	5.46659	-0.589334	0.0132979	-0.625266	0.00403295
ENSG00000077782.19	FGFR1	protein_coding	8	-1	-0.499934	0.0192696	3.85248	4.50193	-0.202981	0.53178	-0.874284	0.00526881
ENSG00000077942.18	FBLN1	protein_coding	22	1	-0.8696	0.00273662	2.56133	3.37156	-0.637328	0.0883574	-1.14658	0.00339963
ENSG00000077943.7	ITGA8	protein_coding	10	-1	1.55293	6.51459e-05	2.31163	1.86026	1.745	0.00106883	1.33131	0.00461026
ENSG00000078043.15	PIAS2	protein_coding	18	-1	0.204642	0.42421	4.10524	3.85354	0.0562549	0.85253	0.33918	0.169604
ENSG00000078053.16	AMPH	protein_coding	7	-1	1.18487	0.0524595	0.897601	-0.012509	1.68558	0.0187233	0.411582	0.492788
ENSG00000078061.12	ARAF	protein_coding	X	1	-1.44612	1.5373e-08	3.64785	4.46322	-1.16205	0.000408041	-1.80018	1.70587e-06
ENSG00000078070.12	MCCC1	protein_coding	3	-1	0.90671	0.0405492	2.64764	2.24853	1.19759	0.0249841	0.541976	0.270663
ENSG00000078114.18	NEBL	protein_coding	10	-1	0.378305	0.494131	2.23472	2.01282	0.251718	0.643834	0.494675	0.284553
ENSG00000078124.11	ACER3	protein_coding	11	1	0.177265	0.689776	3.61325	4.03309	0.130306	0.71861	0.222744	0.451642
ENSG00000078140.13	UBE2K	protein_coding	4	1	0.375143	0.180529	5.36007	4.68144	-0.0199044	0.963149	0.684942	0.0453821
ENSG00000078142.12	PIK3C3	protein_coding	18	1	0.955062	0.0163589	4.28375	3.22094	0.338521	0.509236	1.38563	0.00454463
ENSG00000078177.13	N4BP2	protein_coding	4	1	2.37376	2.84629e-07	4.56024	3.11463	1.55647	0.00177121	2.89229	8.45002e-06
ENSG00000078237.6	TIGAR	protein_coding	12	1	0.204291	0.61699	3.65001	3.43249	0.107622	0.777202	0.294888	0.341028
ENSG00000078246.16	TULP3	protein_coding	12	1	0.319571	0.205467	3.4957	3.66544	0.345628	0.211358	0.293035	0.245594
ENSG00000078269.14	SYNJ2	protein_coding	6	1	-0.130313	0.349332	2.52875	1.96609	-0.4485	0.159355	0.130221	0.680452
ENSG00000078304.19	PPP2R5C	protein_coding	14	1	-0.345701	0.214427	5.25961	5.48948	-0.553957	0.0935656	-0.16375	0.587467
ENSG00000078319.9	PMS2P1	unprocessed_pseudogene	7	-1	-0.827699	1.28038e-05	1.77163	2.57815	-0.67133	0.00629175	-1.0031	0.000135921
ENSG00000078369.17	GNB1	protein_coding	1	-1	0.0345532	0.793053	5.86944	6.46814	0.107238	0.539966	-0.0419887	0.796667
ENSG00000078399.17	HOXA9	protein_coding	7	-1	-0.0970281	0.700581	3.65359	3.95575	-0.188863	0.349421	-0.010691	0.95668
ENSG00000078403.16	MLLT10	protein_coding	10	1	0.567723	0.0616037	4.36957	4.05128	1.22377	0.0588179	-0.669319	0.190778
ENSG00000078487.17	ZCWPW1	protein_coding	7	-1	-0.521852	0.356973	0.0662705	0.696837	-0.472075	0.384131	-0.573407	0.291301
ENSG00000078549.14	ADCYAP1R1	protein_coding	7	1	0.325298	0.0898553	1.8227	2.25698	0.902062	0.0852936	-0.650384	0.209701
ENSG00000078618.21	NRDC	protein_coding	1	-1	0.288878	0.245097	5.77587	4.71224	0.221794	0.428546	0.35298	0.153753
ENSG00000078668.13	VDAC3	protein_coding	8	1	0.508491	0.0793087	6.09333	6.28681	0.725735	0.0360657	0.252633	0.424598
ENSG00000078674.17	PCM1	protein_coding	8	1	1.80309	3.78175e-10	5.97368	4.37113	1.26984	0.00012367	2.19155	1.17831e-07
ENSG00000078687.17	TNRC6C	protein_coding	17	1	0.341265	0.0103937	3.32151	2.45652	-0.458324	0.180458	0.85272	0.00758455
ENSG00000078699.21	CBFA2T2	protein_coding	20	1	-0.138723	0.746892	2.66431	2.46636	-0.333844	0.407755	0.0331238	0.929933
ENSG00000078747.14	ITCH	protein_coding	20	1	1.19384	7.66884e-06	6.14334	5.54476	1.12045	0.00150818	1.26367	0.000327621
ENSG00000078804.12	TP53INP2	protein_coding	20	1	0.446188	0.163767	1.20418	0.58231	-0.0256109	0.958079	0.80113	0.0401426
ENSG00000078808.16	SDF4	protein_coding	1	-1	-0.785682	0.000211882	4.06563	4.63434	-0.587538	0.0379361	-1.01544	0.000467802
ENSG00000078900.14	TP73	protein_coding	1	1	-0.433756	0.31552	0.802694	1.38888	-0.159441	0.782572	-0.77277	0.119718
ENSG00000078902.15	TOLLIP	protein_coding	11	-1	-0.132651	0.0965463	2.29384	2.71261	0.314699	0.508636	-0.784493	0.0384718
ENSG00000078967.12	UBE2D4	protein_coding	7	1	-1.16425	8.94337e-07	2.41991	3.37921	-1.13947	0.000419598	-1.18946	0.000119697
ENSG00000079102.16	RUNX1T1	protein_coding	8	-1	0.141815	0.884476	1.4719	1.4723	0.0855664	0.86653	0.195952	0.645813
ENSG00000079134.11	THOC1	protein_coding	18	-1	0.739812	0.00899573	4.03948	3.48883	0.749917	0.0392306	0.729636	0.0295496
ENSG00000079150.17	FKBP7	protein_coding	2	-1	0.234025	0.70128	2.59773	2.96244	0.120604	0.815241	0.339176	0.410827
ENSG00000079156.16	OSBPL6	protein_coding	2	1	0.284328	0.527929	3.39611	2.99672	0.301565	0.456723	0.266882	0.446169
ENSG00000079215.13	SLC1A3	protein_coding	5	1	0.270943	0.374971	4.2815	3.91314	0.274085	0.371809	0.267794	0.323431
ENSG00000079246.15	XRCC5	protein_coding	2	1	0.777205	6.30095e-05	7.9983	7.33516	1.07294	9.67968e-05	0.404789	0.0491031
ENSG00000079277.19	MKNK1	protein_coding	1	-1	-1.04878	9.73742e-06	2.87632	3.34179	-1.02294	0.00141831	-1.07509	0.000449753
ENSG00000079313.13	REXO1	protein_coding	19	-1	-0.120409	0.187635	2.86514	2.69928	0.387414	0.5231	-0.911023	0.0879344
ENSG00000079332.14	SAR1A	protein_coding	10	-1	-0.443439	0.00432646	6.12365	6.23675	-0.282516	0.181731	-0.624592	0.00277016
ENSG00000079335.18	CDC14A	protein_coding	1	1	1.28661	0.00137739	1.89516	1.32168	0.707429	0.138828	1.69875	0.00100443
ENSG00000079387.13	SENP1	protein_coding	12	-1	0.440543	0.00926416	5.26001	4.72979	0.15717	0.494288	0.677289	0.00242582
ENSG00000079432.7	CIC	protein_coding	19	1	0.650847	0.00753406	3.95243	3.57136	0.515537	0.108806	0.774546	0.00869541
ENSG00000079435.9	LIPE	protein_coding	19	-1	0.541185	0.555828	0.580989	0.0110187	0.514337	0.558669	0.567542	0.397017
ENSG00000079459.12	FDFT1	protein_coding	8	1	-0.217915	0.282748	5.0308	5.48532	-0.16858	0.451364	-0.268997	0.177846
ENSG00000079462.7	PAFAH1B3	protein_coding	19	-1	-1.04224	1.72914e-05	2.81665	4.06296	-0.705658	0.0237283	-1.48203	4.97433e-05
ENSG00000079482.12	OPHN1	protein_coding	X	-1	1.14729	0.0363511	3.70737	2.30769	0.118215	0.870038	1.74182	0.00681885
ENSG00000079616.12	KIF22	protein_coding	16	1	0.161809	0.220444	5.35928	5.39212	0.328511	0.0649539	-0.0267022	0.878383
ENSG00000079691.17	CARMIL1	protein_coding	6	1	0.528729	0.0637527	2.78177	2.54668	0.188112	0.619011	0.80409	0.0189044
ENSG00000079739.15	PGM1	protein_coding	1	1	-0.600667	1.18358e-05	4.75395	5.2754	-0.302991	0.080574	-0.976168	9.75633e-06
ENSG00000079785.14	DDX1	protein_coding	2	1	1.50281	2.38904e-08	6.33197	5.29206	1.74374	9.7379e-06	1.21342	0.000113457
ENSG00000079805.16	DNM2	protein_coding	19	1	0.182689	0.124588	5.34933	5.43175	0.465256	0.0604275	-0.169042	0.447118
ENSG00000079819.18	EPB41L2	protein_coding	6	-1	0.99994	0.000372554	5.09341	4.0715	1.10672	0.00373086	0.884626	0.00881987
ENSG00000079931.14	MOXD1	protein_coding	6	-1	-0.461854	0.104754	3.15322	3.42648	-0.52954	0.110502	-0.397201	0.19622
ENSG00000079950.13	STX7	protein_coding	6	-1	-0.111396	0.42314	3.77116	3.69704	-0.461019	0.229109	0.169811	0.628694
ENSG00000079974.17	RABL2B	protein_coding	22	-1	-0.509971	0.0155963	2.89534	3.53928	-0.319016	0.263673	-0.730113	0.00830268
ENSG00000079999.13	KEAP1	protein_coding	19	-1	-0.876264	1.20037e-05	4.11937	4.63186	-0.512707	0.0468936	-1.36347	1.70186e-05
ENSG00000080031.9	PTPRH	protein_coding	19	-1	-0.630346	0.200845	-0.0506944	0.0850949	-0.12095	0.862889	-1.42484	0.0583547
ENSG00000080189.14	SLC35C2	protein_coding	20	-1	-1.01324	5.68662e-06	3.28938	4.21196	-0.67153	0.018463	-1.46187	1.94445e-05
ENSG00000080200.9	CRYBG3	protein_coding	3	1	1.7269	7.50714e-10	4.7981	3.50711	1.57433	2.54771e-05	1.86487	1.16752e-06
ENSG00000080224.17	EPHA6	protein_coding	3	1	1.05329	0.00588776	1.76361	0.954062	1.51358	0.0022878	0.373332	0.312157
ENSG00000080298.15	RFX3	protein_coding	9	-1	0.60895	0.0384511	1.26885	0.187993	-0.462581	0.384653	1.21699	0.0164953
ENSG00000080345.17	RIF1	protein_coding	2	1	2.36286	2.58647e-12	7.56371	5.76282	1.57161	8.74326e-06	2.87094	9.50636e-09
ENSG00000080371.5	RAB21	protein_coding	12	1	0.803667	0.0200157	5.18285	5.66862	0.479662	0.265333	1.06809	0.0110399
ENSG00000080493.15	SLC4A4	protein_coding	4	1	0.0834138	0.394115	1.0539	0.508661	-0.470295	0.406413	0.482567	0.31853
ENSG00000080503.22	SMARCA2	protein_coding	9	1	0.368715	0.106683	3.74181	3.35322	0.194431	0.515367	0.524196	0.0430519
ENSG00000080546.13	SESN1	protein_coding	6	-1	1.95283	2.20291e-09	3.87484	3.17232	1.14349	0.000666373	2.46819	1.37078e-07
ENSG00000080561.13	MID2	protein_coding	X	1	-0.877324	0.000210985	3.87978	4.36818	-0.896	0.00498753	-0.858886	0.00354176
ENSG00000080603.16	SRCAP	protein_coding	16	1	0.605243	0.000322007	6.17822	5.31213	0.661805	0.00349485	0.546373	0.00802473
ENSG00000080608.9	PUM3	protein_coding	9	-1	1.73838	4.94966e-07	4.34986	3.28735	1.95498	7.6331e-05	1.48341	0.000351788
ENSG00000080644.15	CHRNA3	protein_coding	15	-1	0.549041	0.320105	0.943622	0.591158	1.00294	0.114008	-0.116941	0.838825
ENSG00000080802.18	CNOT4	protein_coding	7	-1	0.483489	0.00140943	4.50624	3.54016	-0.0925409	0.693589	0.894039	0.000206256
ENSG00000080815.18	PSEN1	protein_coding	14	1	0.0919925	0.680138	4.80519	4.76534	0.192426	0.337512	-0.0159589	0.936525
ENSG00000080819.6	CPOX	protein_coding	3	-1	0.215319	0.22759	4.28922	4.27569	0.288315	0.136353	0.138432	0.436875
ENSG00000080822.16	CLDND1	protein_coding	3	-1	-1.42724	1.55456e-08	4.8943	5.22462	-1.49611	2.62037e-05	-1.36151	2.6876e-05
ENSG00000080823.22	MOK	protein_coding	14	-1	0.646052	0.000862307	3.346	3.05522	-0.197011	0.495561	1.17466	0.000167355
ENSG00000080824.18	HSP90AA1	protein_coding	14	-1	1.33186	6.81733e-07	9.834	7.92829	1.79544	3.66326e-06	0.644616	0.010285
ENSG00000080839.11	RBL1	protein_coding	20	-1	1.55379	8.38564e-08	5.11286	4.07602	0.630947	0.0194446	2.11208	2.12389e-07
ENSG00000080845.17	DLGAP4	protein_coding	20	1	-0.733584	0.131914	1.4141	1.81069	-0.687355	0.224299	-0.781344	0.129594
ENSG00000080854.14	IGSF9B	protein_coding	11	-1	-0.342424	0.707078	0.940172	0.0391209	-0.604379	0.392415	-0.120803	0.867098
ENSG00000080947.14	CROCCP3	transcribed_unprocessed_pseudogene	1	-1	2.52405	0.00166531	0.918853	0.21903	3.44249	0.000371604	-0.661299	0.463606
ENSG00000080986.12	NDC80	protein_coding	18	1	1.38556	2.10196e-07	4.26818	3.2579	0.836303	0.00479006	1.7824	2.26929e-06
ENSG00000081014.10	AP4E1	protein_coding	15	1	1.54475	1.26097e-05	4.15918	3.26866	1.01123	0.0171357	1.93336	4.90966e-05
ENSG00000081019.13	RSBN1	protein_coding	1	-1	1.6317	8.65881e-11	4.73737	3.58464	1.39693	1.20499e-05	1.83356	2.6146e-07
ENSG00000081026.18	MAGI3	protein_coding	1	1	1.21973	7.34671e-07	4.31425	2.78251	0.98382	0.00158591	1.42243	2.57145e-05
ENSG00000081059.19	TCF7	protein_coding	5	1	-0.159549	0.742369	2.26208	1.69862	-0.0882192	0.818051	-0.23459	0.457856
ENSG00000081087.14	OSTM1	protein_coding	6	-1	1.26955	4.83776e-05	3.47422	3.24611	0.802729	0.0305882	1.62169	0.000116788
ENSG00000081148.11	IMPG2	protein_coding	3	-1	1.26175	0.000546894	0.776411	0.731059	-0.0819582	0.842535	1.94522	5.95509e-05
ENSG00000081154.11	PCNP	protein_coding	3	1	-0.0400443	0.680626	5.94119	6.05356	-0.226728	0.473926	0.125227	0.667853
ENSG00000081177.18	EXD2	protein_coding	14	1	0.247268	0.154302	3.88362	3.69192	0.495182	0.0431056	-0.0522739	0.82561
ENSG00000081181.7	ARG2	protein_coding	14	1	0.37089	0.377641	3.20252	2.83788	0.308534	0.480339	0.430662	0.252984
ENSG00000081189.15	MEF2C	protein_coding	5	-1	0.659632	0.0619367	2.62741	2.06561	0.225779	0.637066	0.992733	0.0177303
ENSG00000081307.12	UBA5	protein_coding	3	1	0.884323	0.00111088	4.71382	3.78818	0.869636	0.0144795	0.898862	0.00758354
ENSG00000081320.10	STK17B	protein_coding	2	-1	1.22114	1.36658e-06	4.3261	3.90189	0.786849	0.00756996	1.5545	1.04007e-05
ENSG00000081377.16	CDC14B	protein_coding	9	-1	0.259266	0.344332	4.32864	4.31563	0.542843	0.136709	-0.094037	0.776785
ENSG00000081386.12	ZNF510	protein_coding	9	-1	0.317513	0.0945418	2.72526	1.67678	-0.373425	0.44153	0.782755	0.0431687
ENSG00000081479.12	LRP2	protein_coding	2	-1	0.388988	0.0593323	3.00906	2.46006	0.783456	0.0174129	-0.155694	0.615511
ENSG00000081665.13	ZNF506	protein_coding	19	-1	1.01787	0.00720401	1.44332	-0.0987349	0.579284	0.223219	1.35375	0.00402694
ENSG00000081692.12	JMJD4	protein_coding	1	-1	-0.720469	0.000229888	4.30056	5.04022	-0.487298	0.0572809	-0.99873	0.000338671
ENSG00000081721.11	DUSP12	protein_coding	1	1	0.558723	0.000809416	3.89811	3.75504	0.560991	0.0108777	0.556452	0.00710873
ENSG00000081760.16	AACS	protein_coding	12	1	-0.266735	0.619466	2.88505	3.15	-0.182564	0.701802	-0.356122	0.380331
ENSG00000081791.8	KIAA0141	protein_coding	5	1	-0.405269	0.0604046	3.34564	3.46267	-0.332894	0.213379	-0.481468	0.0513399
ENSG00000081803.15	CADPS2	protein_coding	7	-1	0.737637	0.0967787	2.31147	1.95594	0.726198	0.169498	0.748986	0.115796
ENSG00000081870.11	HSPB11	protein_coding	1	-1	-1.08712	4.35192e-06	3.4724	4.53932	-0.939114	0.00242899	-1.25206	0.000111109
ENSG00000081913.13	PHLPP1	protein_coding	18	1	0.761431	0.00232428	3.20896	2.76738	0.215015	0.478348	1.1568	0.000522825
ENSG00000081985.10	IL12RB2	protein_coding	1	1	1.89136	6.47312e-05	1.65494	-0.201503	1.6439	0.00509725	2.10252	0.000960059
ENSG00000082014.16	SMARCD3	protein_coding	7	-1	-1.85357	3.23236e-10	2.9156	4.2718	-1.53412	4.20978e-05	-2.26448	2.94013e-07
ENSG00000082068.8	WDR70	protein_coding	5	1	0.187875	0.317004	4.06557	3.80889	0.393817	0.113978	-0.0524411	0.827485
ENSG00000082126.17	MPP4	protein_coding	2	-1	0.289886	0.321597	-0.245259	-0.0535935	-0.480184	0.407755	0.789271	0.236095
ENSG00000082146.12	STRADB	protein_coding	2	1	-0.497558	0.0026948	3.74513	4.07171	-0.256303	0.288999	-0.787422	0.00102157
ENSG00000082153.17	BZW1	protein_coding	2	1	0.840525	0.00150189	7.3019	6.62389	0.980456	0.00542554	0.685549	0.0283002
ENSG00000082212.12	ME2	protein_coding	18	1	0.927905	6.03369e-07	4.50939	4.20091	1.01445	0.000111045	0.835831	0.000298162
ENSG00000082213.17	C5orf22	protein_coding	5	1	0.957016	1.95007e-06	4.16816	3.66866	1.02476	0.000275991	0.885929	0.000416127
ENSG00000082258.12	CCNT2	protein_coding	2	1	1.4472	2.7132e-09	5.44496	3.6881	0.577316	0.00517244	1.98605	2.19486e-08
ENSG00000082269.16	FAM135A	protein_coding	6	1	0.477894	0.00354826	4.8552	4.14898	0.491686	0.0199035	0.463969	0.0202167
ENSG00000082293.12	COL19A1	protein_coding	6	1	0.0825064	0.644007	0.075276	0.0630086	-0.629627	0.487736	0.557159	0.586387
ENSG00000082397.17	EPB41L3	protein_coding	18	-1	0.110053	0.899564	3.30379	3.18117	0.0123523	0.97976	0.201555	0.598842
ENSG00000082438.15	COBLL1	protein_coding	2	-1	0.742898	0.077919	2.67805	1.55132	0.316121	0.570839	1.07182	0.0262452
ENSG00000082458.11	DLG3	protein_coding	X	1	-0.144579	0.659504	3.18678	3.21225	-0.291915	0.308068	-0.0109053	0.96927
ENSG00000082497.11	SERTAD4	protein_coding	1	1	0.0634479	0.730081	0.999883	0.988801	-0.296261	0.669681	0.351131	0.540922
ENSG00000082512.14	TRAF5	protein_coding	1	1	0.598539	0.00584825	2.2809	1.84742	0.602182	0.0334081	0.594887	0.0212134
ENSG00000082515.17	MRPL22	protein_coding	5	1	-1.47005	3.79318e-09	4.40415	5.31978	-1.44016	2.87984e-05	-1.50057	5.59319e-06
ENSG00000082516.8	GEMIN5	protein_coding	5	-1	1.49444	5.40172e-07	5.57498	4.87985	1.79845	2.95144e-05	1.10877	0.000997899
ENSG00000082641.15	NFE2L1	protein_coding	17	1	-0.274463	0.0786755	5.28649	5.37512	-0.283276	0.127212	-0.265704	0.119188
ENSG00000082701.14	GSK3B	protein_coding	3	-1	0.300014	0.180974	5.06567	4.35863	0.0876742	0.767948	0.485074	0.0571027
ENSG00000082781.11	ITGB5	protein_coding	3	-1	0.175483	0.719526	2.84976	2.82536	0.174322	0.619374	0.176643	0.568308
ENSG00000082805.19	ERC1	protein_coding	12	1	0.236204	0.381756	3.29741	2.71664	-0.119557	0.787251	0.521361	0.156847
ENSG00000082898.16	XPO1	protein_coding	2	-1	1.11548	0.00405067	7.75561	7.08913	0.945623	0.0542971	1.26743	0.00860602
ENSG00000082996.19	RNF13	protein_coding	3	1	-0.075276	0.177158	3.78347	4.16032	-0.405666	0.105403	0.193372	0.404512
ENSG00000083093.9	PALB2	protein_coding	16	-1	0.193128	0.583316	4.40414	3.64395	0.139391	0.65823	0.244934	0.365474
ENSG00000083097.14	DOPEY1	protein_coding	6	1	2.01129	6.46048e-11	4.81757	3.4777	1.57338	1.99692e-05	2.34676	1.16428e-07
ENSG00000083099.10	LYRM2	protein_coding	6	-1	0.395653	0.320271	4.74048	4.65067	0.306317	0.472854	0.479779	0.202394
ENSG00000083123.14	BCKDHB	protein_coding	6	1	0.554935	0.238801	2.49557	2.02173	1.17231	0.140338	-0.546909	0.453124
ENSG00000083168.9	KAT6A	protein_coding	8	-1	1.5045	3.52733e-10	6.0413	4.79682	0.721122	0.000826473	2.00938	1.63998e-08
ENSG00000083223.17	ZCCHC6	protein_coding	9	-1	1.70203	3.77305e-06	4.7277	3.38731	0.591847	0.0935217	2.32193	2.47853e-06
ENSG00000083290.19	ULK2	protein_coding	17	-1	-0.500595	0.000866854	3.02292	3.39185	-0.258759	0.207248	-0.791297	0.000402504
ENSG00000083312.17	TNPO1	protein_coding	5	1	0.798834	7.85415e-05	7.75238	7.10202	0.835571	0.00226753	0.761137	0.00266069
ENSG00000083444.16	PLOD1	protein_coding	1	1	-0.856453	3.612e-05	4.50953	4.73073	-0.774356	0.00545207	-0.943506	0.000478081
ENSG00000083457.11	ITGAE	protein_coding	17	-1	-1.25989	5.71455e-10	3.55457	4.80466	-1.22826	1.03098e-05	-1.29223	2.17176e-06
ENSG00000083520.14	DIS3	protein_coding	13	-1	2.32339	4.44514e-11	7.63504	5.74102	2.18634	3.8493e-06	2.44854	4.09863e-07
ENSG00000083535.15	PIBF1	protein_coding	13	1	1.60617	1.4975e-06	5.01666	3.80591	1.14131	0.0045406	1.95719	1.91077e-05
ENSG00000083544.13	TDRD3	protein_coding	13	1	-0.332334	0.308055	3.35515	3.35532	-0.577221	0.123931	-0.123045	0.730709
ENSG00000083635.7	NUFIP1	protein_coding	13	-1	0.511194	0.0247212	3.62117	3.57766	0.410131	0.154283	0.605638	0.0243335
ENSG00000083642.18	PDS5B	protein_coding	13	1	1.33929	0.000829357	5.5139	3.63714	0.523059	0.261046	1.8574	0.0003043
ENSG00000083720.12	OXCT1	protein_coding	5	-1	1.30686	0.0324156	3.70494	2.77281	1.54169	0.0480976	1.02623	0.107593
ENSG00000083750.12	RRAGB	protein_coding	X	1	0.491931	0.0321842	2.75039	2.83338	0.089349	0.792555	0.806334	0.00647406
ENSG00000083799.17	CYLD	protein_coding	16	1	1.10174	0.000377458	4.34672	3.04644	0.772044	0.0526552	1.36993	0.000633957
ENSG00000083807.9	SLC27A5	protein_coding	19	-1	-2.23407	3.70695e-09	1.66796	2.71614	-2.15222	2.6905e-05	-2.32084	5.84475e-06
ENSG00000083812.11	ZNF324	protein_coding	19	1	0.186884	0.0761591	3.39017	3.30017	0.643853	0.10601	-0.485785	0.137385
ENSG00000083817.8	ZNF416	protein_coding	19	-1	0.884315	5.08192e-05	2.25471	1.24356	0.408762	0.123696	1.24137	3.0457e-05
ENSG00000083828.15	ZNF586	protein_coding	19	1	1.57034	6.06916e-07	2.24212	0.803218	1.05919	0.00431359	1.94701	7.72338e-06
ENSG00000083838.15	ZNF446	protein_coding	19	1	-0.102789	0.223962	1.96763	1.78443	0.260275	0.535208	-0.589104	0.108907
ENSG00000083844.10	ZNF264	protein_coding	19	1	1.7786	2.84966e-08	4.71164	2.98299	0.649391	0.0201636	2.40419	6.59215e-08
ENSG00000083845.8	RPS5	protein_coding	19	1	-1.39235	8.32304e-07	8.0731	9.30507	-1.03885	0.00419764	-1.86159	1.10876e-05
ENSG00000083857.13	FAT1	protein_coding	4	-1	0.704984	0.000839298	6.77854	6.15246	0.746179	0.00769683	0.662577	0.0104575
ENSG00000083896.12	YTHDC1	protein_coding	4	-1	1.51574	3.49533e-07	4.44241	3.27848	1.38677	0.000527495	1.63413	3.52452e-05
ENSG00000083937.8	CHMP2B	protein_coding	3	1	0.737331	2.59392e-05	4.86931	4.56585	0.496191	0.0207213	0.943878	8.8069e-05
ENSG00000084070.11	SMAP2	protein_coding	1	1	0.147758	0.69611	3.33609	3.8963	0.325471	0.379332	-0.0549625	0.870548
ENSG00000084072.16	PPIE	protein_coding	1	1	-0.347995	0.0109306	4.31089	4.6838	-0.284324	0.104872	-0.414606	0.013831
ENSG00000084073.8	ZMPSTE24	protein_coding	1	1	0.708594	7.32075e-05	6.03698	5.86395	0.624533	0.00732141	0.788026	0.000763616
ENSG00000084090.13	STARD7	protein_coding	2	-1	0.0532212	0.760931	6.95148	7.35854	0.186556	0.535297	-0.093703	0.735956
ENSG00000084092.6	NOA1	protein_coding	4	-1	-0.58934	5.44733e-05	4.49248	5.2183	-0.470271	0.0126688	-0.719127	0.000320544
ENSG00000084093.16	REST	protein_coding	4	1	1.02496	0.000203351	5.31907	3.84027	0.416782	0.206616	1.45146	8.21252e-05
ENSG00000084112.14	SSH1	protein_coding	12	-1	0.565066	0.0762611	3.23856	2.67582	0.469242	0.24492	0.65492	0.0595638
ENSG00000084207.15	GSTP1	protein_coding	11	1	-2.00672	4.21152e-12	6.4128	7.87587	-1.90568	1.13549e-06	-2.11538	1.2115e-07
ENSG00000084234.16	APLP2	protein_coding	11	1	0.371844	0.284018	6.68001	6.63218	0.5259	0.150592	0.199348	0.536401
ENSG00000084444.13	FAM234B	protein_coding	12	1	-0.35366	0.0428755	4.20226	4.01805	-0.230059	0.310998	-0.488852	0.0232511
ENSG00000084463.7	WBP11	protein_coding	12	-1	1.72176	1.02221e-07	5.76935	5.35393	1.51782	0.000478117	1.90042	1.06385e-05
ENSG00000084623.11	EIF3I	protein_coding	1	1	-0.405278	0.00699866	7.21368	7.77462	-0.126507	0.595431	-0.751138	0.00146059
ENSG00000084652.15	TXLNA	protein_coding	1	1	0.832787	3.33814e-06	6.69055	6.20469	0.835279	0.000822525	0.830292	0.000247345
ENSG00000084676.15	NCOA1	protein_coding	2	1	-0.569944	0.0762103	3.8427	3.67675	-0.823947	0.0432539	-0.354037	0.336995
ENSG00000084693.15	AGBL5	protein_coding	2	1	-1.08852	1.36912e-07	4.56004	5.4988	-0.874724	0.000934848	-1.3396	7.40073e-06
ENSG00000084710.13	EFR3B	protein_coding	2	1	0.607689	0.0574531	1.8794	1.54557	0.908076	0.0205415	0.227854	0.501682
ENSG00000084731.14	KIF3C	protein_coding	2	-1	-0.212903	0.23542	1.72486	1.97189	-0.925849	0.0964258	0.262106	0.646794
ENSG00000084733.10	RAB10	protein_coding	2	1	0.355241	0.265216	5.22627	5.32585	0.187088	0.625568	0.505824	0.117399
ENSG00000084754.10	HADHA	protein_coding	2	-1	0.266552	0.014681	6.19023	5.86594	0.626478	0.00721883	-0.214127	0.282674
ENSG00000084764.10	MAPRE3	protein_coding	2	1	-0.441401	0.500527	0.0930591	0.745378	-0.422863	0.50119	-0.46018	0.373105
ENSG00000084774.13	CAD	protein_coding	2	1	0.934755	7.8964e-07	6.10192	4.69072	1.08797	6.33687e-05	0.763312	0.000694647
ENSG00000085063.14	CD59	protein_coding	11	-1	-1.01117	5.84261e-07	4.75556	5.43159	-1.00039	0.000288394	-1.02203	0.000110964
ENSG00000085185.15	BCORL1	protein_coding	X	1	0.947077	6.20528e-06	3.59673	2.64215	0.82672	0.0024511	1.05816	0.000160771
ENSG00000085224.21	ATRX	protein_coding	X	-1	1.45802	5.32693e-07	6.48133	4.66828	1.02916	0.00283376	1.78818	1.02413e-05
ENSG00000085231.13	AK6	protein_coding	5	-1	0.384688	0.351722	2.89135	2.77656	-0.0188826	0.972481	0.699692	0.112611
ENSG00000085274.15	MYNN	protein_coding	3	1	1.37251	7.80451e-06	4.78476	3.67685	0.892563	0.0175143	1.73203	2.87456e-05
ENSG00000085276.17	MECOM	protein_coding	3	-1	0.516015	0.0427405	3.5876	3.15891	-0.00466761	0.990502	0.897805	0.00727275
ENSG00000085365.17	SCAMP1	protein_coding	5	1	0.0547314	0.110156	4.58534	4.98084	-0.217862	0.241007	0.283913	0.0958662
ENSG00000085377.13	PREP	protein_coding	6	-1	0.738664	1.9848e-05	4.06494	3.50825	0.85311	0.00046657	0.614352	0.00293347
ENSG00000085382.11	HACE1	protein_coding	6	-1	-0.226267	0.0307528	4.05078	3.83709	-1.07321	0.0115793	0.303845	0.419796
ENSG00000085415.15	SEH1L	protein_coding	18	1	-0.25074	0.0941974	4.81255	4.93804	-0.0607202	0.800957	-0.469638	0.0236883
ENSG00000085433.15	WDR47	protein_coding	1	-1	2.26345	5.37721e-13	4.59627	3.24955	1.5537	2.60087e-06	2.73705	6.31479e-09
ENSG00000085449.14	WDFY1	protein_coding	2	-1	-0.320185	0.215786	4.20965	3.91411	-0.601153	0.0712495	-0.0851168	0.778056
ENSG00000085465.12	OVGP1	protein_coding	1	-1	1.05828	0.00144301	2.03117	1.55239	0.355465	0.371252	1.52881	0.000395568
ENSG00000085491.15	SLC25A24	protein_coding	1	-1	0.900494	0.00202836	3.46833	2.93239	0.906779	0.0177465	0.894181	0.0120998
ENSG00000085511.19	MAP3K4	protein_coding	6	1	-0.566667	0.0946058	4.53252	4.46875	-0.159739	0.753374	-1.13555	0.0253213
ENSG00000085563.14	ABCB1	protein_coding	7	-1	0.282311	0.351619	1.79144	1.11141	-0.222973	0.686386	0.655795	0.159481
ENSG00000085644.13	ZNF213	protein_coding	16	1	0.319459	0.504162	1.61538	2.05009	0.606172	0.203622	-0.0387321	0.929037
ENSG00000085662.13	AKR1B1	protein_coding	7	-1	-0.863943	3.33422e-07	5.68308	6.23991	-0.467344	0.0208675	-1.41272	8.47625e-07
ENSG00000085719.12	CPNE3	protein_coding	8	1	0.850489	0.000776597	6.27652	5.02542	0.960691	0.0073069	0.731168	0.0101094
ENSG00000085721.12	RRN3	protein_coding	16	-1	1.72582	3.56809e-10	4.73412	3.77558	1.45806	3.97821e-05	1.95158	3.44801e-07
ENSG00000085733.15	CTTN	protein_coding	11	1	-0.411759	0.0276953	5.1582	5.25035	-0.309737	0.213183	-0.521547	0.0201394
ENSG00000085760.14	MTIF2	protein_coding	2	-1	0.295787	0.0912827	4.54018	4.40311	0.569287	0.0212623	-0.0419844	0.85794
ENSG00000085788.13	DDHD2	protein_coding	8	1	-0.469583	0.00996205	4.74866	4.94214	-0.266359	0.285321	-0.706203	0.00456842
ENSG00000085831.15	TTC39A	protein_coding	1	-1	-1.03565	0.00402305	1.78572	2.1184	-0.702554	0.140338	-1.46949	0.00330404
ENSG00000085832.16	EPS15	protein_coding	1	-1	0.84433	0.00127259	5.14873	4.72176	0.603365	0.0653266	1.05075	0.00195471
ENSG00000085840.12	ORC1	protein_coding	1	-1	1.08211	3.14662e-06	5.05245	4.00435	1.12667	0.000578309	1.03612	0.000330348
ENSG00000085871.8	MGST2	protein_coding	4	1	-0.999661	7.38451e-06	2.21108	3.19602	-0.623214	0.0274745	-1.51041	1.72726e-05
ENSG00000085872.14	CHERP	protein_coding	19	-1	0.964898	9.48112e-06	4.55113	3.55356	0.910788	0.00180025	1.01705	0.000344361
ENSG00000085978.21	ATG16L1	protein_coding	2	1	0.589033	0.00845529	3.51816	2.84588	0.630982	0.0299321	0.545828	0.036072
ENSG00000085982.13	USP40	protein_coding	2	-1	0.297855	0.227516	3.45127	2.98004	0.104175	0.757782	0.468584	0.0785747
ENSG00000085998.13	POMGNT1	protein_coding	1	-1	-0.977189	1.54559e-07	3.78657	4.70068	-0.809515	0.000751589	-1.16694	1.04593e-05
ENSG00000085999.11	RAD54L	protein_coding	1	1	1.22212	1.24818e-06	3.84159	3.29129	1.1196	0.000895146	1.31784	7.98924e-05
ENSG00000086015.20	MAST2	protein_coding	1	1	0.282702	0.403119	3.11252	3.13723	0.451914	0.172145	0.0909743	0.777805
ENSG00000086061.15	DNAJA1	protein_coding	9	1	-0.130535	0.320933	6.70701	6.9473	0.101682	0.747199	-0.407437	0.12846
ENSG00000086062.12	B4GALT1	protein_coding	9	-1	0.210676	0.493382	2.93804	2.91386	0.280792	0.309695	0.136977	0.590141
ENSG00000086065.13	CHMP5	protein_coding	9	1	0.485606	0.0406052	5.13556	5.15111	0.579751	0.0461604	0.384887	0.146738
ENSG00000086102.18	NFX1	protein_coding	9	1	0.716457	2.85674e-06	5.25788	4.59775	0.353228	0.0362764	1.00638	4.75147e-06
ENSG00000086189.9	DIMT1	protein_coding	5	-1	0.154679	0.687533	4.40446	4.988	0.265847	0.357394	0.0342244	0.902552
ENSG00000086200.16	IPO11	protein_coding	5	1	1.05718	4.06201e-08	5.60331	4.5852	0.874315	0.000340293	1.21945	5.6662e-06
ENSG00000086232.12	EIF2AK1	protein_coding	7	-1	0.386583	0.110031	5.39518	5.3616	0.354543	0.221423	0.417927	0.104195
ENSG00000086289.11	EPDR1	protein_coding	7	1	-0.150096	0.341692	0.545814	0.896773	-0.797678	0.178275	0.295261	0.589086
ENSG00000086300.15	SNX10	protein_coding	7	1	1.05987	0.00120043	1.63909	1.34889	0.754736	0.067586	1.31159	0.00177071
ENSG00000086475.14	SEPHS1	protein_coding	10	-1	-0.415984	0.0137457	4.87005	5.09006	-0.523015	0.017629	-0.316349	0.107238
ENSG00000086504.15	MRPL28	protein_coding	16	-1	-0.990243	1.23436e-05	4.42002	5.05212	-0.622841	0.0404533	-1.48441	2.0327e-05
ENSG00000086506.2	HBQ1	protein_coding	16	1	-1.6824	0.00178176	-0.541965	0.698098	-1.57426	0.0276688	-1.79931	0.00671421
ENSG00000086544.2	ITPKC	protein_coding	19	1	-0.584784	0.0047313	2.01802	2.12508	-0.347828	0.240912	-0.868459	0.00231246
ENSG00000086589.11	RBM22	protein_coding	5	-1	0.421776	0.00674876	5.23115	5.03536	0.327325	0.113396	0.510422	0.0073576
ENSG00000086598.10	TMED2	protein_coding	12	1	-1.30273	3.02886e-07	6.82678	7.518	-1.05613	0.00129278	-1.60035	1.23625e-05
ENSG00000086619.13	ERO1B	protein_coding	1	-1	1.38076	2.23026e-06	3.48534	3.03129	0.984441	0.00528401	1.69134	2.50684e-05
ENSG00000086666.18	ZFAND6	protein_coding	15	1	-0.108062	0.0252397	4.1707	4.37443	-0.483561	0.0140698	0.189612	0.273444
ENSG00000086712.12	TXLNG	protein_coding	X	1	1.02878	2.60412e-07	5.3723	4.66053	0.847065	0.000839673	1.19015	1.62278e-05
ENSG00000086730.16	LAT2	protein_coding	7	1	1.42115	7.12215e-05	1.9116	0.654712	0.0968572	0.799695	2.09981	6.78601e-06
ENSG00000086758.15	HUWE1	protein_coding	X	-1	0.809692	2.98602e-05	8.084	6.80602	0.296314	0.166413	1.18756	1.27597e-05
ENSG00000086827.8	ZW10	protein_coding	11	-1	0.989635	2.24201e-06	5.02381	4.34669	1.18887	7.63916e-05	0.758411	0.0017437
ENSG00000086848.14	ALG9	protein_coding	11	-1	-1.55867	1.37205e-07	3.67025	4.45194	-1.54035	0.000130283	-1.57723	5.32238e-05
ENSG00000087008.15	ACOX3	protein_coding	4	-1	-0.279326	0.214697	1.98236	2.14918	0.0483838	0.913233	-0.704051	0.0602912
ENSG00000087053.18	MTMR2	protein_coding	11	-1	0.649139	0.00118132	4.9155	4.32258	0.556822	0.031219	0.735903	0.00376569
ENSG00000087074.7	PPP1R15A	protein_coding	19	1	-0.0285244	0.0028449	4.58154	4.74568	0.334753	0.0710791	-0.515225	0.00441437
ENSG00000087077.13	TRIP6	protein_coding	7	1	-0.201762	0.186472	3.6453	3.62021	0.0217019	0.945242	-0.466298	0.0482642
ENSG00000087086.14	FTL	protein_coding	19	1	-1.95543	3.57792e-10	6.21451	7.90998	-1.78217	1.67131e-05	-2.15238	8.2308e-07
ENSG00000087087.19	SRRT	protein_coding	7	1	0.24406	0.00186929	6.15181	5.75454	0.578207	0.00107749	-0.191574	0.1819
ENSG00000087088.19	BAX	protein_coding	19	1	-0.0769201	0.350234	3.80302	4.77406	0.125637	0.635922	-0.312636	0.171153
ENSG00000087095.12	NLK	protein_coding	17	1	0.518814	0.020502	3.15136	2.95617	0.334802	0.250202	0.681989	0.0120416
ENSG00000087111.20	PIGS	protein_coding	17	-1	-0.135101	0.338177	4.91287	5.33007	0.0606296	0.830406	-0.361618	0.124596
ENSG00000087152.15	ATXN7L3	protein_coding	17	-1	-0.476071	0.007746	3.90683	4.58055	-0.330365	0.165449	-0.638164	0.00590286
ENSG00000087157.18	PGS1	protein_coding	17	1	-0.193195	0.459492	3.2347	3.18626	-0.386869	0.174323	-0.0224693	0.937603
ENSG00000087191.12	PSMC5	protein_coding	17	1	-0.684449	0.000108864	4.50591	4.80271	-0.476976	0.0384944	-0.926852	0.00022331
ENSG00000087206.16	UIMC1	protein_coding	5	-1	-0.0253015	0.0462154	4.72706	4.67995	-0.652558	0.0466559	0.410427	0.169645
ENSG00000087253.12	LPCAT2	protein_coding	16	1	0.286173	0.340359	3.28226	3.15333	0.473859	0.127962	0.0703673	0.81609
ENSG00000087263.16	OGFOD1	protein_coding	16	1	0.582837	0.000392631	5.25126	5.07449	0.619884	0.00503093	0.544812	0.00692839
ENSG00000087266.15	SH3BP2	protein_coding	4	1	-0.560201	0.0965351	2.91197	2.87386	-0.39886	0.358674	-0.741884	0.0545488
ENSG00000087269.15	NOP14	protein_coding	4	-1	-1.23814	1.2674e-11	5.50123	5.82881	-0.864588	3.42013e-05	-1.74355	1.25724e-08
ENSG00000087274.16	ADD1	protein_coding	4	1	0.012373	0.00759246	5.33796	5.13796	0.363495	0.0623703	-0.452673	0.0153039
ENSG00000087299.11	L2HGDH	protein_coding	14	-1	0.891059	0.000876752	4.04377	2.83175	1.08656	0.00302736	0.664848	0.0279032
ENSG00000087301.8	TXNDC16	protein_coding	14	-1	0.45525	0.252669	3.92303	3.4193	0.641569	0.127287	0.24125	0.539693
ENSG00000087302.8	RTRAF	protein_coding	14	1	-0.33301	0.0644722	5.9488	6.34919	-0.149884	0.565065	-0.542807	0.0209959
ENSG00000087303.17	NID2	protein_coding	14	-1	0.680375	0.00774848	3.26293	2.72543	0.944618	0.0046176	0.356633	0.211578
ENSG00000087338.4	GMCL1	protein_coding	2	1	0.557177	0.00311496	4.49441	3.69281	0.333216	0.163819	0.750997	0.00212101
ENSG00000087365.15	SF3B2	protein_coding	11	1	-0.0678035	0.0174369	6.48156	6.33145	0.24276	0.203253	-0.464097	0.0122656
ENSG00000087448.9	KLHL42	protein_coding	12	1	-0.33213	0.131833	3.91751	3.61181	-0.671243	0.0347954	-0.0577512	0.834736
ENSG00000087460.24	GNAS	protein_coding	20	1	-0.80133	1.66605e-05	6.2037	7.29266	-0.555335	0.0192536	-1.09807	5.89069e-05
ENSG00000087470.17	DNM1L	protein_coding	12	1	0.597775	0.00811337	5.99236	5.26808	0.82951	0.00564797	0.321559	0.182336
ENSG00000087502.17	ERGIC2	protein_coding	12	-1	0.192689	0.667721	5.08754	4.90755	-0.024079	0.959632	0.381102	0.318314
ENSG00000087510.6	TFAP2C	protein_coding	20	1	0.505002	0.078406	0.857466	0.897716	-0.0343294	0.946203	0.896671	0.0159562
ENSG00000087586.17	AURKA	protein_coding	20	-1	0.0557237	0.645769	5.08451	4.9723	0.153809	0.377159	-0.0495199	0.762046
ENSG00000087589.16	CASS4	protein_coding	20	1	2.49472	0.000253262	0.953303	0.319509	0.319669	0.539083	3.32544	4.0002e-05
ENSG00000087842.10	PIR	protein_coding	X	-1	0.352861	0.351413	2.15773	1.94597	0.670369	0.12289	-0.0548392	0.890002
ENSG00000087884.14	AAMDC	protein_coding	11	1	-1.77568	3.5492e-12	2.45341	4.26378	-1.43833	4.84307e-06	-2.2168	2.38001e-08
ENSG00000087903.12	RFX2	protein_coding	19	-1	-0.527689	0.22701	1.29895	1.04605	-0.8195	0.113978	-0.285088	0.520829
ENSG00000087995.15	METTL2A	protein_coding	17	1	0.369226	0.111137	4.51663	5.07909	0.546851	0.0479089	0.166619	0.4877
ENSG00000088035.15	ALG6	protein_coding	1	1	0.622686	0.0298985	4.92352	5.01351	0.627017	0.0780249	0.618341	0.0602506
ENSG00000088038.17	CNOT3	protein_coding	19	1	0.619296	0.0137341	4.32901	3.31772	0.781973	0.0169089	0.435917	0.111696
ENSG00000088179.8	PTPN4	protein_coding	2	1	0.398602	0.0095222	4.17583	3.74625	-0.0516871	0.836397	0.741274	0.00147957
ENSG00000088205.12	DDX18	protein_coding	2	1	1.45226	1.85158e-08	6.44937	5.26935	1.38515	7.0822e-05	1.51638	1.1943e-05
ENSG00000088247.17	KHSRP	protein_coding	19	-1	0.455631	0.000868584	6.52275	5.97781	0.861177	0.000158564	-0.110534	0.527248
ENSG00000088256.8	GNA11	protein_coding	19	1	-0.66326	0.018656	3.90687	4.62968	-0.595715	0.103556	-0.734123	0.0260513
ENSG00000088280.18	ASAP3	protein_coding	1	-1	0.149092	0.445112	0.662971	0.439387	-0.354891	0.556517	0.521869	0.279619
ENSG00000088298.12	EDEM2	protein_coding	20	-1	-0.906124	1.78408e-06	2.85115	3.54268	-0.57942	0.0146287	-1.32916	7.14282e-06
ENSG00000088305.18	DNMT3B	protein_coding	20	1	0.0374245	0.807971	3.17834	3.00399	0.155383	0.608629	-0.0910438	0.73658
ENSG00000088325.15	TPX2	protein_coding	20	1	1.39718	6.22322e-10	6.6614	5.6323	1.66554	9.2498e-07	1.06724	2.6453e-05
ENSG00000088340.15	FER1L4	transcribed_unitary_pseudogene	20	-1	2.10349	0.000550005	0.875991	0.0670474	1.99492	0.00742724	2.20446	0.00679768
ENSG00000088356.5	PDRG1	protein_coding	20	-1	-0.802917	3.06845e-05	3.59612	4.34379	-0.85844	0.00129575	-0.749452	0.00168749
ENSG00000088367.21	EPB41L1	protein_coding	20	1	0.218223	0.583177	2.16778	2.19555	-0.396374	0.655004	0.647853	0.367126
ENSG00000088387.18	DOCK9	protein_coding	13	-1	1.4984	1.95801e-05	2.83356	1.97692	1.84627	0.000221705	1.03907	0.00608394
ENSG00000088448.14	ANKRD10	protein_coding	13	-1	1.43622	9.60217e-06	3.5717	3.06611	1.08136	0.0116121	1.72081	5.4117e-05
ENSG00000088451.10	TGDS	protein_coding	13	-1	0.882257	3.85395e-08	4.90496	4.34454	0.660705	0.000712737	1.07427	2.56003e-06
ENSG00000088538.12	DOCK3	protein_coding	3	1	1.00627	4.65021e-06	3.52368	2.61143	0.961578	0.00119872	1.04962	0.000241632
ENSG00000088543.14	C3orf18	protein_coding	3	-1	-1.72642	3.24321e-05	0.0807613	1.08723	-1.37654	0.014797	-2.18929	0.000156854
ENSG00000088682.13	COQ9	protein_coding	16	1	-0.744506	0.0102675	3.34225	3.81136	-0.594926	0.118356	-0.911406	0.0114026
ENSG00000088727.12	KIF9	protein_coding	3	-1	-1.69369	2.96975e-10	1.98955	2.86002	-1.57484	1.19306e-05	-1.82323	9.49949e-07
ENSG00000088756.12	ARHGAP28	protein_coding	18	1	0.535502	0.430419	0.598797	0.253193	0.211397	0.775006	0.799986	0.190736
ENSG00000088766.11	CRLS1	protein_coding	20	1	-0.157817	0.595977	4.57256	4.87191	-0.341903	0.253413	0.00541606	0.984834
ENSG00000088808.16	PPP1R13B	protein_coding	14	-1	-0.139169	0.29948	2.83563	3.04996	-0.554848	0.144391	0.183143	0.602644
ENSG00000088812.17	ATRN	protein_coding	20	1	0.198494	0.450981	4.45474	4.24469	0.318015	0.204242	0.0681701	0.777434
ENSG00000088826.17	SMOX	protein_coding	20	1	0.847365	0.0448187	0.810714	1.42068	1.66193	0.0741746	-1.20413	0.10283
ENSG00000088832.16	FKBP1A	protein_coding	20	-1	-0.122981	0.0405126	4.619	5.27209	0.18389	0.416042	-0.513268	0.0162362
ENSG00000088833.17	NSFL1C	protein_coding	20	-1	-0.58917	0.0116238	3.97796	4.3967	-0.356952	0.264642	-0.866073	0.00588387
ENSG00000088836.12	SLC4A11	protein_coding	20	-1	0.292845	0.449861	0.873377	0.757005	0.713338	0.26522	-0.303091	0.596398
ENSG00000088854.12	C20orf194	protein_coding	20	-1	0.855442	6.51739e-05	2.4521	1.72606	0.578533	0.0273803	1.08766	0.000180052
ENSG00000088876.11	ZNF343	protein_coding	20	-1	-0.0412429	0.903009	3.54782	3.25358	0.0549032	0.890058	-0.144257	0.666529
ENSG00000088881.20	EBF4	protein_coding	20	1	-3.57466	8.44316e-10	-0.361183	1.77235	-3.17554	3.51876e-05	-4.12831	9.55356e-07
ENSG00000088888.17	MAVS	protein_coding	20	1	-0.374414	0.00524503	4.47316	4.93557	-0.116878	0.580864	-0.688133	0.00107807
ENSG00000088899.14	LZTS3	protein_coding	20	-1	-0.33649	0.0280356	1.6216	1.67816	0.0537325	0.885131	-0.873068	0.00492121
ENSG00000088930.7	XRN2	protein_coding	20	1	0.786678	4.5411e-06	6.32621	5.6674	0.840944	0.00041247	0.730291	0.000684675
ENSG00000088970.15	KIZ	protein_coding	20	1	-1.1134	0.0479744	2.96848	3.04642	-0.895364	0.212136	-1.37035	0.0390323
ENSG00000088986.10	DYNLL1	protein_coding	12	1	-1.98459	1.37736e-12	6.11139	7.91254	-1.69017	1.77034e-06	-2.35492	2.44896e-08
ENSG00000089006.16	SNX5	protein_coding	20	-1	0.498973	0.000213791	6.75655	6.35651	0.127366	0.44156	0.794202	4.05859e-05
ENSG00000089009.15	RPL6	protein_coding	12	-1	-0.405017	0.0231009	9.42924	9.98981	-0.0283147	0.935827	-0.916237	0.00370383
ENSG00000089022.13	MAPKAPK5	protein_coding	12	1	0.250346	0.193909	4.70708	4.81593	0.319403	0.132518	0.177817	0.362599
ENSG00000089048.14	ESF1	protein_coding	20	-1	2.15587	4.16641e-06	4.8845	3.31081	1.74547	0.00292339	2.475	8.81291e-05
ENSG00000089050.15	RBBP9	protein_coding	20	-1	-0.212777	0.511806	3.27559	3.76007	-0.233571	0.423324	-0.192279	0.457797
ENSG00000089053.12	ANAPC5	protein_coding	12	-1	0.0342059	0.0428442	6.34543	6.51724	0.367448	0.114575	-0.399887	0.0630563
ENSG00000089057.14	SLC23A2	protein_coding	20	-1	-0.212784	0.156009	4.34093	4.15147	-0.542938	0.0433034	0.0557084	0.833681
ENSG00000089060.11	SLC8B1	protein_coding	12	-1	-0.0347566	0.648868	1.65391	1.58403	0.173152	0.681798	-0.277754	0.425209
ENSG00000089063.14	TMEM230	protein_coding	20	-1	-1.17051	2.82015e-06	4.39151	5.67141	-0.729193	0.0236138	-1.80953	7.19993e-06
ENSG00000089091.16	DZANK1	protein_coding	20	-1	0.141831	0.89824	0.736939	0.304446	0.30926	0.62658	-0.0476104	0.932437
ENSG00000089094.18	KDM2B	protein_coding	12	-1	-0.435912	0.0351155	4.00487	4.27295	-0.313935	0.239866	-0.569164	0.0237326
ENSG00000089123.15	TASP1	protein_coding	20	-1	0.206604	0.635261	2.98533	2.75227	0.135824	0.719946	0.274074	0.387644
ENSG00000089154.10	GCN1	protein_coding	12	-1	1.21975	1.06116e-05	6.86746	5.47442	1.5345	7.76715e-05	0.816614	0.00900424
ENSG00000089157.15	RPLP0	protein_coding	12	-1	-1.53231	3.44944e-07	9.62561	11.0621	-1.55093	0.000174902	-1.51392	0.000104824
ENSG00000089159.16	PXN	protein_coding	12	-1	0.543213	0.215353	2.46104	2.28853	0.926688	0.0571425	0.019376	0.967515
ENSG00000089177.18	KIF16B	protein_coding	20	-1	0.77134	0.00417364	2.80724	2.45424	0.921963	0.00922737	0.603139	0.0523825
ENSG00000089195.14	TRMT6	protein_coding	20	-1	0.710663	0.00869831	3.93998	3.61237	0.611973	0.0867116	0.803031	0.012863
ENSG00000089220.4	PEBP1	protein_coding	12	1	-0.786474	1.50498e-05	5.88158	6.47006	-0.484223	0.0361877	-1.1693	2.81027e-05
ENSG00000089234.15	BRAP	protein_coding	12	-1	0.672425	0.000558972	3.91479	3.36263	0.268633	0.258474	0.987564	0.000198841
ENSG00000089248.6	ERP29	protein_coding	12	1	-1.9594	6.00604e-13	4.68176	6.57988	-1.90366	3.75992e-07	-2.01738	4.89606e-08
ENSG00000089280.18	FUS	protein_coding	16	1	0.904476	2.6519e-06	12.9053	11.9841	0.887658	0.000653419	0.9211	0.000243713
ENSG00000089289.15	IGBP1	protein_coding	X	1	-0.309212	0.138951	4.05663	4.32087	-0.255347	0.308055	-0.365166	0.100878
ENSG00000089327.14	FXYD5	protein_coding	19	1	-2.62087	1.05574e-11	0.850661	3.23364	-2.33446	3.26733e-06	-2.97857	1.08926e-07
ENSG00000089335.20	ZNF302	protein_coding	19	1	0.643468	0.00836453	3.92813	2.90552	0.170584	0.60982	0.999023	0.00174877
ENSG00000089351.14	GRAMD1A	protein_coding	19	1	-0.481478	0.00374296	2.3064	2.68291	0.0184989	0.961472	-1.25297	0.000444511
ENSG00000089486.16	CDIP1	protein_coding	16	-1	-0.518104	0.257847	2.32453	2.56257	-0.32076	0.58646	-0.746784	0.120451
ENSG00000089597.16	GANAB	protein_coding	11	-1	-0.0468904	0.386142	7.23349	7.15878	0.30014	0.546853	-0.504761	0.229648
ENSG00000089639.10	GMIP	protein_coding	19	-1	0.160611	0.87892	0.616043	0.343054	0.141964	0.794773	0.179019	0.692252
ENSG00000089682.16	RBM41	protein_coding	X	-1	1.81149	4.77061e-07	4.30005	3.12425	1.21625	0.00331835	2.23164	7.78288e-06
ENSG00000089685.14	BIRC5	protein_coding	17	1	-0.810157	0.000970795	6.30912	7.26606	-0.578411	0.0748789	-1.08639	0.00126286
ENSG00000089693.10	MLF2	protein_coding	12	-1	-1.0801	1.75661e-05	4.72734	6.29909	-0.849759	0.0107941	-1.35433	0.000111214
ENSG00000089723.9	OTUB2	protein_coding	14	1	0.447293	0.109248	1.75759	1.46437	0.838468	0.0293214	-0.0910969	0.779772
ENSG00000089737.16	DDX24	protein_coding	14	-1	1.03073	2.22865e-05	5.37659	4.28823	1.4151	4.01003e-05	0.505208	0.0386564
ENSG00000089775.11	ZBTB25	protein_coding	14	-1	-0.700055	0.000148704	2.89094	3.01265	-0.886969	0.000824663	-0.534604	0.0146303
ENSG00000089818.17	NECAP1	protein_coding	12	1	0.20107	0.180834	4.98998	4.58428	-0.0332909	0.892723	0.402628	0.0490715
ENSG00000089876.11	DHX32	protein_coding	10	-1	1.14075	1.28748e-05	3.32206	2.51684	1.08023	0.00187889	1.19883	0.000457862
ENSG00000089902.9	RCOR1	protein_coding	14	1	1.94004	1.49575e-06	4.09705	3.2704	2.07488	0.000227758	1.79129	0.000380461
ENSG00000089916.17	GPATCH2L	protein_coding	14	1	0.855069	1.94765e-05	5.04521	3.84973	0.74549	0.0035938	0.956911	0.00037319
ENSG00000090006.17	LTBP4	protein_coding	19	1	-0.953852	0.0127127	2.24314	2.40605	-0.772758	0.130376	-1.16099	0.0132458
ENSG00000090013.9	BLVRB	protein_coding	19	-1	-1.94297	1.1338e-12	3.06996	4.35839	-1.73206	1.17291e-06	-2.19009	3.0236e-08
ENSG00000090020.10	SLC9A1	protein_coding	1	-1	-0.0303276	0.73101	2.4605	1.99079	-0.241832	0.544628	0.154097	0.666805
ENSG00000090054.13	SPTLC1	protein_coding	9	-1	-0.0708383	0.80906	4.83282	5.04339	-0.18722	0.507108	0.0368515	0.886724
ENSG00000090060.17	PAPOLA	protein_coding	14	1	1.40494	3.26988e-07	6.82415	6.02776	0.642875	0.0184989	1.90099	9.36682e-07
ENSG00000090061.17	CCNK	protein_coding	14	1	0.573378	0.382203	4.46007	3.41925	0.371232	0.60214	0.75065	0.20542
ENSG00000090097.21	PCBP4	protein_coding	3	-1	-1.0799	5.37588e-06	1.94329	2.8225	-0.647598	0.0314669	-1.70002	1.07449e-05
ENSG00000090238.11	YPEL3	protein_coding	16	-1	-1.71165	1.26046e-07	0.456078	1.08341	-1.69737	0.000131502	-1.72608	4.82243e-05
ENSG00000090263.15	MRPS33	protein_coding	7	-1	-1.34404	3.24073e-10	4.62308	5.88096	-1.34081	6.13922e-06	-1.34729	2.02154e-06
ENSG00000090266.12	NDUFB2	protein_coding	7	1	-1.89776	1.03823e-09	5.6399	6.89068	-1.56779	7.8584e-05	-2.32629	5.30579e-07
ENSG00000090273.13	NUDC	protein_coding	1	1	-0.933893	8.71538e-08	5.0038	5.80909	-0.785989	0.000481797	-1.09871	8.92662e-06
ENSG00000090316.15	MAEA	protein_coding	4	1	-0.428714	0.0325432	3.81597	3.97497	-0.171459	0.576171	-0.742016	0.00902374
ENSG00000090372.14	STRN4	protein_coding	19	-1	-0.0608501	0.944177	4.58083	4.94779	-0.0270995	0.939513	-0.0954091	0.729147
ENSG00000090432.6	MUL1	protein_coding	1	-1	-0.786683	0.000210329	3.46682	3.962	-0.787707	0.00617683	-0.785661	0.00285012
ENSG00000090447.11	TFAP4	protein_coding	16	-1	-0.920308	1.84833e-06	2.85991	3.82177	-0.653701	0.00723202	-1.24761	1.50016e-05
ENSG00000090470.14	PDCD7	protein_coding	15	-1	0.37194	0.35305	3.18273	2.8439	0.05456	0.908649	0.631934	0.121183
ENSG00000090487.10	SPG21	protein_coding	15	-1	-0.571985	0.000652135	3.67159	4.34671	-0.48953	0.029121	-0.65944	0.00209171
ENSG00000090520.11	DNAJB11	protein_coding	3	1	0.192262	0.670088	4.30022	4.76112	0.189157	0.595641	0.195361	0.516193
ENSG00000090565.15	RAB11FIP3	protein_coding	16	1	-0.779598	0.00427015	1.7868	2.00142	-0.886851	0.0146842	-0.679771	0.0337789
ENSG00000090581.9	GNPTG	protein_coding	16	1	-0.354639	0.27413	1.5823	2.27328	-0.370702	0.281174	-0.338753	0.273444
ENSG00000090612.20	ZNF268	protein_coding	12	1	0.528728	0.0156374	4.52668	2.78071	0.0702381	0.829795	0.876114	0.00264633
ENSG00000090615.14	GOLGA3	protein_coding	12	-1	0.508508	0.0189331	5.28037	4.77152	0.935081	0.00376704	-0.0998076	0.728605
ENSG00000090621.13	PABPC4	protein_coding	1	-1	-0.138419	0.0629821	5.53386	5.39484	0.252227	0.470562	-0.6758	0.0245007
ENSG00000090661.11	CERS4	protein_coding	19	1	-1.054	0.00214905	0.277244	1.47164	-0.589849	0.233496	-1.7425	0.000981064
ENSG00000090674.15	MCOLN1	protein_coding	19	1	-0.212554	0.624529	1.41332	1.37445	-0.427577	0.285138	-0.0254613	0.949614
ENSG00000090686.15	USP48	protein_coding	1	-1	0.888928	0.00166686	5.14742	4.58997	0.411684	0.236948	1.24693	0.000727824
ENSG00000090776.5	EFNB1	protein_coding	X	1	-0.511922	0.00688062	2.86427	3.22433	-0.307745	0.231891	-0.749836	0.00367825
ENSG00000090857.13	PDPR	protein_coding	16	1	1.09283	4.66254e-05	4.46829	3.35669	1.28421	0.000770363	0.87211	0.00445615
ENSG00000090861.15	AARS	protein_coding	16	-1	0.577843	0.00116319	6.06066	5.16487	0.559119	0.0166931	0.596326	0.0069226
ENSG00000090863.11	GLG1	protein_coding	16	-1	0.746669	0.000760992	5.76684	5.4878	0.743516	0.0108417	0.749816	0.00666223
ENSG00000090889.11	KIF4A	protein_coding	X	1	1.23141	4.52997e-10	5.58764	4.41252	1.25371	6.11116e-06	1.20876	2.87711e-06
ENSG00000090905.18	TNRC6A	protein_coding	16	1	1.57221	0.000231073	5.50171	4.45943	0.217988	0.593377	2.25824	3.28774e-05
ENSG00000090924.14	PLEKHG2	protein_coding	19	1	0.696455	0.456426	2.45947	1.84287	1.26642	0.20611	-0.259473	0.784817
ENSG00000090932.10	DLL3	protein_coding	19	1	-2.69569	2.98358e-11	0.369169	2.48682	-2.72124	1.84829e-06	-2.67059	5.64651e-07
ENSG00000090971.4	NAT14	protein_coding	19	1	-1.5204	3.87275e-10	2.45064	3.27717	-1.42108	1.38886e-05	-1.62706	1.07549e-06
ENSG00000090975.12	PITPNM2	protein_coding	12	-1	-0.158451	0.851539	1.11715	0.379122	-0.218879	0.635046	-0.100453	0.798743
ENSG00000090989.17	EXOC1	protein_coding	4	1	1.89221	1.24746e-08	4.20404	2.95048	1.29746	0.000606143	2.31212	9.22707e-07
ENSG00000091009.7	RBM27	protein_coding	5	1	1.76242	8.59498e-07	5.40266	4.19274	1.63083	0.000608329	1.883	7.91582e-05
ENSG00000091039.16	OSBPL8	protein_coding	12	-1	1.11646	1.6197e-06	5.58201	4.78293	0.842967	0.00291629	1.34628	3.23341e-05
ENSG00000091073.19	DTX2	protein_coding	7	1	-0.0727994	0.979084	0.393834	0.521157	-0.112622	0.848846	-0.034047	0.945485
ENSG00000091127.13	PUS7	protein_coding	7	-1	0.0899145	0.756602	4.80982	4.85973	0.346164	0.567632	-0.221896	0.685895
ENSG00000091129.19	NRCAM	protein_coding	7	-1	0.47688	0.251871	1.72332	1.28225	0.82512	0.0705247	0.0168923	0.969851
ENSG00000091136.13	LAMB1	protein_coding	7	-1	0.870464	0.00173967	4.51738	3.98928	1.36131	0.000269662	0.120772	0.670776
ENSG00000091140.13	DLD	protein_coding	7	1	0.706376	0.0323359	5.58307	4.68699	0.877785	0.0357882	0.511819	0.144177
ENSG00000091157.13	WDR7	protein_coding	18	1	1.08841	4.40369e-06	3.9106	2.78398	0.549495	0.0358128	1.47986	7.63152e-06
ENSG00000091164.12	TXNL1	protein_coding	18	-1	0.314373	0.0689356	4.98537	4.97576	0.210366	0.341146	0.411383	0.0377556
ENSG00000091317.7	CMTM6	protein_coding	3	-1	0.612219	0.0255352	5.12644	5.19265	0.848478	0.0161993	0.329544	0.240782
ENSG00000091409.14	ITGA6	protein_coding	2	1	0.0806642	0.824952	2.75686	2.75091	0.236018	0.579146	-0.0934607	0.811749
ENSG00000091428.17	RAPGEF4	protein_coding	2	1	0.352369	0.0365387	1.30507	0.870162	-0.676556	0.166246	0.946846	0.0359062
ENSG00000091436.16	MAP3K20	protein_coding	2	1	1.00712	0.000330823	4.07662	3.74897	1.20743	0.0020693	0.774442	0.01396
ENSG00000091483.6	FH	protein_coding	1	-1	0.191645	0.228515	5.08391	5.05749	0.508173	0.12351	-0.214436	0.484956
ENSG00000091490.10	SEL1L3	protein_coding	4	-1	0.111537	0.0723346	2.11451	2.12902	0.585169	0.13855	-0.598278	0.0986401
ENSG00000091527.15	CDV3	protein_coding	3	1	-0.00754613	0.988662	6.29721	6.58344	-0.0395565	0.908902	0.0237694	0.938763
ENSG00000091542.8	ALKBH5	protein_coding	17	1	-0.697477	0.000386354	5.19896	6.27996	-0.569633	0.0307242	-0.83776	0.0011146
ENSG00000091592.15	NLRP1	protein_coding	17	-1	-1.84354	1.41959e-09	0.540208	1.95622	-1.82245	1.34054e-05	-1.86495	4.30921e-06
ENSG00000091640.7	SPAG7	protein_coding	17	-1	-0.897022	0.00036155	3.17771	4.27268	-0.634733	0.0614728	-1.21783	0.000517974
ENSG00000091651.8	ORC6	protein_coding	16	1	0.584196	0.000331147	5.33198	5.07417	0.417501	0.0421858	0.73361	0.000685504
ENSG00000091656.15	ZFHX4	protein_coding	8	1	0.540195	0.0106829	5.51376	4.04414	0.501165	0.0555944	0.578197	0.0254101
ENSG00000091732.15	ZC3HC1	protein_coding	7	-1	0.55571	0.0254975	4.03	4.12544	0.876954	0.00641682	0.141813	0.606796
ENSG00000091844.7	RGS17	protein_coding	6	-1	0.784	0.0131542	2.75967	2.11456	0.295315	0.490699	1.14838	0.00366124
ENSG00000091947.9	TMEM101	protein_coding	17	-1	-0.526467	0.0249107	3.14267	3.95687	-0.372856	0.244691	-0.698404	0.0154816
ENSG00000091986.15	CCDC80	protein_coding	3	-1	0.514945	0.167665	2.28712	2.34383	0.233846	0.624273	0.750104	0.0635328
ENSG00000092010.14	PSME1	protein_coding	14	1	-1.77852	1.36944e-10	3.25257	4.24638	-1.35401	5.87727e-05	-2.38264	8.62741e-08
ENSG00000092020.10	PPP2R3C	protein_coding	14	-1	-0.1934	0.159204	4.06731	4.26083	-0.66189	0.0594354	0.159673	0.623654
ENSG00000092036.18	HAUS4	protein_coding	14	-1	-0.619001	0.00163377	2.72454	3.54668	-0.391273	0.133156	-0.889537	0.00126651
ENSG00000092068.19	SLC7A8	protein_coding	14	-1	0.256902	0.63667	1.16185	0.865689	0.440645	0.306859	0.0462946	0.913085
ENSG00000092094.10	OSGEP	protein_coding	14	-1	-0.853849	1.07939e-06	4.18026	4.51602	-0.652668	0.00348377	-1.0877	1.75968e-05
ENSG00000092096.16	SLC22A17	protein_coding	14	-1	-1.07577	0.00118559	0.748225	2.09514	-0.432606	0.431143	-2.26593	0.000273768
ENSG00000092098.16	RNF31	protein_coding	14	1	-0.0273937	0.492171	2.80679	2.81995	0.245434	0.566282	-0.364137	0.321486
ENSG00000092108.20	SCFD1	protein_coding	14	1	0.764704	0.00644082	5.46315	5.15639	0.461137	0.189429	1.01537	0.00417594
ENSG00000092140.14	G2E3	protein_coding	14	1	1.24482	2.87236e-05	5.21018	4.05562	0.781622	0.0261952	1.59489	7.7744e-05
ENSG00000092148.12	HECTD1	protein_coding	14	-1	1.12735	2.92236e-07	6.9822	5.60336	1.04225	0.000363288	1.20771	4.2361e-05
ENSG00000092199.17	HNRNPC	protein_coding	14	-1	-0.755983	2.24081e-05	8.96539	9.55284	-0.572086	0.0124345	-0.966794	0.000125394
ENSG00000092201.9	SUPT16H	protein_coding	14	-1	1.55171	6.23177e-10	7.37854	5.9912	1.83494	1.04266e-06	1.19894	2.35009e-05
ENSG00000092203.13	TOX4	protein_coding	14	1	-0.345799	0.173073	4.75004	4.79956	-0.313295	0.278084	-0.379052	0.148691
ENSG00000092208.16	GEMIN2	protein_coding	14	1	0.511427	0.00545666	4.44327	4.62795	0.675399	0.00551016	0.3264	0.11887
ENSG00000092330.15	TINF2	protein_coding	14	-1	-0.984461	3.61443e-06	3.07152	3.9128	-0.619409	0.0233576	-1.47437	9.47999e-06
ENSG00000092421.16	SEMA6A	protein_coding	5	-1	0.838816	0.00151351	3.12985	2.7058	0.552014	0.0995687	1.07795	0.00155538
ENSG00000092439.13	TRPM7	protein_coding	15	-1	0.767396	0.0069354	5.58197	4.79415	0.398886	0.264446	1.06067	0.00325477
ENSG00000092445.11	TYRO3	protein_coding	15	1	-1.08792	7.10532e-07	3.37487	4.1592	-0.745165	0.00676806	-1.53836	5.8161e-06
ENSG00000092470.11	WDR76	protein_coding	15	1	1.46324	4.28959e-10	4.68988	4.15344	1.00844	0.000131661	1.8085	1.26179e-07
ENSG00000092531.9	SNAP23	protein_coding	15	1	-0.00551442	0.464058	3.97001	4.2149	0.325482	0.527311	-0.435794	0.314763
ENSG00000092621.12	PHGDH	protein_coding	1	1	-0.669059	0.000104605	6.50078	7.00165	-0.149883	0.614702	-1.48799	1.33914e-05
ENSG00000092820.17	EZR	protein_coding	6	-1	0.344623	0.0518458	5.27199	4.92337	0.445786	0.0424602	0.235829	0.214221
ENSG00000092841.18	MYL6	protein_coding	12	1	-0.766663	3.29636e-06	7.34706	8.22397	-0.565034	0.00677614	-1.00112	2.96241e-05
ENSG00000092847.11	AGO1	protein_coding	1	1	0.862459	1.33291e-05	5.23538	4.51551	1.12517	7.9771e-05	0.54101	0.0111926
ENSG00000092853.13	CLSPN	protein_coding	1	-1	1.36385	3.00978e-09	5.32809	4.18524	0.954045	0.000362529	1.68262	3.48967e-07
ENSG00000092871.16	RFFL	protein_coding	17	-1	-0.466874	0.161639	2.38943	2.21297	-0.580351	0.130814	-0.361676	0.289022
ENSG00000092929.11	UNC13D	protein_coding	17	-1	0.979829	0.455716	0.61351	-0.174113	1.23607	0.275241	0.668036	0.586284
ENSG00000092931.11	MFSD11	protein_coding	17	1	0.000971417	0.252882	3.44745	3.30446	-0.226269	0.250197	0.197242	0.274886
ENSG00000092964.17	DPYSL2	protein_coding	8	1	0.869926	0.00166327	3.63428	3.12828	1.18568	0.0017512	0.465112	0.0982431
ENSG00000092978.10	GPATCH2	protein_coding	1	-1	1.47234	5.15909e-07	4.54513	3.69121	1.21311	0.00158313	1.692	1.77213e-05
ENSG00000093000.18	NUP50	protein_coding	22	1	1.12759	2.58975e-08	5.90786	5.50033	0.85041	0.000520138	1.36001	2.31161e-06
ENSG00000093009.9	CDC45	protein_coding	22	1	-0.166919	0.175989	4.92965	4.75485	0.0450892	0.86447	-0.41554	0.0488935
ENSG00000093010.13	COMT	protein_coding	22	1	-0.985433	1.56177e-05	3.54303	4.79873	-0.500001	0.104789	-1.72241	1.00983e-05
ENSG00000093144.18	ECHDC1	protein_coding	6	-1	0.311066	0.269722	4.70346	4.6786	0.40681	0.168459	0.208513	0.446248
ENSG00000093167.17	LRRFIP2	protein_coding	3	-1	0.0679663	0.960141	3.79943	3.9215	0.078033	0.842533	0.0578289	0.867955
ENSG00000093183.13	SEC22C	protein_coding	3	-1	-0.353019	0.20183	4.61596	4.82507	-0.460449	0.144765	-0.253037	0.350111
ENSG00000093217.9	XYLB	protein_coding	3	1	1.24218	1.87125e-06	3.26533	2.57463	0.820938	0.00780712	1.56782	1.40796e-05
ENSG00000094631.18	HDAC6	protein_coding	X	1	-0.431077	0.0029949	3.57666	3.5778	-0.215153	0.292297	-0.685106	0.0011373
ENSG00000094804.9	CDC6	protein_coding	17	1	0.650149	0.000275183	6.17813	5.30474	0.586419	0.0126012	0.711181	0.0018739
ENSG00000094841.13	UPRT	protein_coding	X	1	0.838066	0.000547627	2.55214	2.42887	0.703627	0.0263144	0.961039	0.00190951
ENSG00000094880.10	CDC23	protein_coding	5	-1	0.380228	0.00512188	5.79211	5.05499	0.439561	0.0133239	0.31835	0.0457482
ENSG00000094914.12	AAAS	protein_coding	12	-1	-0.562324	0.00132499	4.39489	4.92009	-0.239191	0.351033	-0.979372	0.000380461
ENSG00000094916.15	CBX5	protein_coding	12	-1	0.444232	0.0325703	7.11005	6.23368	0.14159	0.629068	0.694264	0.00827314
ENSG00000094975.13	SUCO	protein_coding	1	1	1.00222	0.000506676	5.31963	4.66669	0.525125	0.129433	1.36014	0.000356385
ENSG00000095002.13	MSH2	protein_coding	2	1	1.48576	2.1708e-11	6.49148	5.05855	1.34139	3.98385e-06	1.61699	1.88431e-07
ENSG00000095015.5	MAP3K1	protein_coding	5	1	1.31327	1.83429e-07	4.32202	3.53425	0.817276	0.00389916	1.68168	2.41484e-06
ENSG00000095059.15	DHPS	protein_coding	19	-1	-1.9577	1.01791e-10	3.50562	4.15562	-1.68153	1.36512e-05	-2.29956	2.72978e-07
ENSG00000095066.11	HOOK2	protein_coding	19	-1	0.841773	0.035294	1.36645	1.47437	1.63206	0.0347049	-1.04409	0.165025
ENSG00000095139.13	ARCN1	protein_coding	11	1	0.755275	2.16886e-05	6.67563	5.99797	0.904148	0.00030616	0.589253	0.00491732
ENSG00000095203.14	EPB41L4B	protein_coding	9	-1	0.524651	0.0674416	2.12689	1.86104	0.334471	0.357394	0.692656	0.0350816
ENSG00000095209.11	TMEM38B	protein_coding	9	1	-0.575038	0.0103821	4.66749	5.32947	-0.541781	0.0571837	-0.609078	0.0239044
ENSG00000095319.14	NUP188	protein_coding	9	1	0.846978	0.00886132	6.6563	5.50943	1.31124	0.00184542	0.158228	0.617412
ENSG00000095321.16	CRAT	protein_coding	9	-1	-0.641495	0.0106215	1.92377	2.62898	-0.189075	0.64121	-1.30426	0.00218852
ENSG00000095380.10	NANS	protein_coding	9	1	-0.769652	1.32745e-07	4.42234	5.03958	-0.493929	0.00495991	-1.11082	1.35023e-06
ENSG00000095397.13	WHRN	protein_coding	9	-1	-0.190784	0.942441	0.657286	0.588439	-0.103385	0.915005	-0.283821	0.743706
ENSG00000095485.17	CWF19L1	protein_coding	10	-1	-0.076084	0.719527	4.91307	5.39225	-0.171109	0.372492	0.0130666	0.944975
ENSG00000095539.15	SEMA4G	protein_coding	10	1	0.878988	0.033731	1.79914	1.18705	1.16253	0.0251189	0.525743	0.216013
ENSG00000095564.13	BTAF1	protein_coding	10	1	1.64314	1.5459e-07	6.47015	5.26063	1.07698	0.00231323	2.04869	3.39903e-06
ENSG00000095574.11	IKZF5	protein_coding	10	-1	0.693478	0.0966437	4.24506	3.12153	0.523508	0.278116	0.845517	0.0704487
ENSG00000095637.21	SORBS1	protein_coding	10	-1	0.407815	0.327306	1.28656	0.780562	0.0232766	0.967717	0.711129	0.102015
ENSG00000095739.10	BAMBI	protein_coding	10	1	-0.807474	4.9076e-05	2.24179	2.90333	-0.652557	0.0126688	-0.981049	0.000286378
ENSG00000095777.14	MYO3A	protein_coding	10	1	1.06396	0.0141643	1.73037	1.03032	0.870585	0.124086	1.23446	0.0157749
ENSG00000095787.21	WAC	protein_coding	10	1	0.452559	0.000362049	6.04245	5.45868	-0.109517	0.56272	0.856016	5.66703e-05
ENSG00000095794.19	CREM	protein_coding	10	1	-0.158096	0.719289	2.4724	2.63022	-0.240324	0.447445	-0.0803023	0.786169
ENSG00000095906.16	NUBP2	protein_coding	16	1	-1.05224	0.000128209	3.62158	4.37214	-0.816389	0.0256436	-1.33433	0.000400403
ENSG00000095951.16	HIVEP1	protein_coding	6	1	1.46865	4.28238e-06	4.34045	3.24285	1.21394	0.00303219	1.68506	8.74901e-05
ENSG00000096060.14	FKBP5	protein_coding	6	-1	0.782851	0.00119903	3.98267	3.65801	0.570885	0.062271	0.967627	0.00191936
ENSG00000096063.15	SRPK1	protein_coding	6	-1	0.558926	0.0318604	6.82218	6.34574	0.410327	0.204481	0.693638	0.0247929
ENSG00000096070.19	BRPF3	protein_coding	6	1	0.801788	0.00198257	3.99843	3.48724	0.148216	0.661845	1.24994	0.000316261
ENSG00000096080.11	MRPS18A	protein_coding	6	-1	-1.43313	3.04856e-10	3.68359	4.71526	-1.36755	1.00015e-05	-1.50183	1.16446e-06
ENSG00000096092.5	TMEM14A	protein_coding	6	1	-0.28935	0.163608	2.80404	3.55131	-0.170751	0.514985	-0.41858	0.0745863
ENSG00000096093.15	EFHC1	protein_coding	6	1	0.364653	0.224941	3.36547	2.53907	0.458911	0.161478	0.263804	0.363097
ENSG00000096384.19	HSP90AB1	protein_coding	6	1	1.03012	0.000339562	9.33948	8.67659	1.55104	6.61012e-05	0.206768	0.449685
ENSG00000096401.7	CDC5L	protein_coding	6	1	1.88287	7.20772e-11	6.51485	5.16837	1.71215	6.68171e-06	2.03551	3.898e-07
ENSG00000096433.10	ITPR3	protein_coding	6	1	0.329172	0.00418637	2.94072	2.33641	0.749446	0.00255863	-0.266319	0.189562
ENSG00000096654.15	ZNF184	protein_coding	6	-1	1.86949	9.67514e-10	4.4228	2.89571	1.09214	0.000449745	2.37189	8.61391e-08
ENSG00000096696.13	DSP	protein_coding	6	1	1.81945	1.77546e-08	6.63025	4.17789	2.2643	2.43937e-06	1.17293	0.000331819
ENSG00000096717.11	SIRT1	protein_coding	10	1	1.54029	1.58467e-08	5.24447	3.80453	0.961491	0.00132419	1.95224	5.42634e-07
ENSG00000096746.17	HNRNPH3	protein_coding	10	1	0.85347	0.00061547	5.51097	5.03071	0.459178	0.126528	1.16281	0.000451657
ENSG00000096872.15	IFT74	protein_coding	9	1	0.570664	0.0550094	3.29037	2.56228	0.465635	0.209684	0.668562	0.0466142
ENSG00000096968.13	JAK2	protein_coding	9	1	1.43019	0.0022924	1.98463	0.896627	0.394373	0.422164	2.0269	0.000583309
ENSG00000097007.17	ABL1	protein_coding	9	1	0.728146	0.000524174	4.4796	4.12848	1.0867	0.000191928	0.249919	0.249489
ENSG00000097021.19	ACOT7	protein_coding	1	-1	-0.889392	1.17184e-05	3.43182	3.91317	-0.566418	0.0289684	-1.30618	2.68486e-05
ENSG00000097033.14	SH3GLB1	protein_coding	1	1	0.787322	0.00939124	5.15089	5.06795	0.683738	0.0833343	0.883963	0.0146155
ENSG00000097046.12	CDC7	protein_coding	1	1	0.52579	0.00158114	5.87093	5.35721	0.481659	0.0281683	0.568611	0.00577237
ENSG00000097096.8	SYDE2	protein_coding	1	-1	1.80207	1.2462e-09	3.71159	2.21882	1.54365	4.56354e-05	2.02116	1.10511e-06
ENSG00000099139.13	PCSK5	protein_coding	9	1	0.416454	0.201439	2.538	2.16521	0.504308	0.153423	0.322901	0.329498
ENSG00000099194.5	SCD	protein_coding	10	1	0.0951807	0.444499	8.09398	8.04959	0.284937	0.25767	-0.123369	0.602644
ENSG00000099203.6	TMED1	protein_coding	19	-1	-1.54621	2.59627e-08	3.0856	4.41272	-1.65566	3.34018e-05	-1.44448	3.60917e-05
ENSG00000099204.18	ABLIM1	protein_coding	10	-1	0.912739	1.67896e-05	4.7649	4.00485	0.620409	0.0177747	1.1557	6.43388e-05
ENSG00000099219.13	ERMP1	protein_coding	9	-1	0.582742	0.00223476	3.31989	2.80234	0.466148	0.056333	0.690615	0.00424843
ENSG00000099246.16	RAB18	protein_coding	10	1	0.560667	0.0456866	4.53266	4.2737	0.200353	0.60072	0.848735	0.0129941
ENSG00000099250.17	NRP1	protein_coding	10	-1	-0.391322	0.330016	3.19751	3.05267	-0.261113	0.585746	-0.534459	0.170543
ENSG00000099256.18	PRTFDC1	protein_coding	10	-1	-0.117401	0.311858	3.08488	3.37824	0.128493	0.689107	-0.413994	0.133718
ENSG00000099282.9	TSPAN15	protein_coding	10	1	-1.51161	2.32126e-08	1.43555	3.13622	-1.3761	9.1093e-05	-1.66119	1.17681e-05
ENSG00000099284.13	H2AFY2	protein_coding	10	1	-0.405809	0.00461396	3.79253	4.35841	-0.121854	0.609705	-0.759699	0.00088808
ENSG00000099290.15	WASHC2A	protein_coding	10	1	1.69032	2.54116e-06	5.08283	3.9881	1.60149	0.000774242	1.77399	0.000196556
ENSG00000099308.10	MAST3	protein_coding	19	1	0.372494	0.622368	1.70095	1.32439	0.0557429	0.936624	0.632066	0.287331
ENSG00000099326.8	MZF1	protein_coding	19	-1	0.395029	0.141908	2.70776	2.13023	0.572962	0.066443	0.192021	0.48058
ENSG00000099331.13	MYO9B	protein_coding	19	1	0.283391	0.449768	3.4921	3.29683	0.59094	0.195601	-0.107994	0.808412
ENSG00000099341.11	PSMD8	protein_coding	19	1	-1.13794	1.73615e-06	5.72956	6.83211	-0.921963	0.00330545	-1.39204	3.07102e-05
ENSG00000099364.16	FBXL19	protein_coding	16	1	-0.524971	0.000146392	3.46076	4.26369	0.170481	0.669311	-1.91859	1.77213e-05
ENSG00000099377.13	HSD3B7	protein_coding	16	1	0.0842164	0.670321	0.435146	0.204692	-0.28901	0.653772	0.380464	0.470597
ENSG00000099381.17	SETD1A	protein_coding	16	1	0.342264	0.117282	4.34947	3.72343	0.742138	0.0469083	-0.212841	0.533299
ENSG00000099385.11	BCL7C	protein_coding	16	-1	-1.09346	6.54218e-06	3.70693	4.8136	-0.656762	0.0401567	-1.72274	1.03832e-05
ENSG00000099399.5	MAGEB2	protein_coding	X	1	0.686025	0.0722517	1.15471	0.680996	0.684617	0.156754	0.687433	0.087062
ENSG00000099622.13	CIRBP	protein_coding	19	1	-1.32273	4.16543e-09	5.39109	7.04786	-1.348	1.73552e-05	-1.2979	1.02344e-05
ENSG00000099624.7	ATP5D	protein_coding	19	1	-0.851897	0.00226385	3.18063	3.91093	-0.338869	0.478971	-1.65539	0.000506961
ENSG00000099783.11	HNRNPM	protein_coding	19	1	1.13127	0.000431206	6.14579	5.4827	1.36143	0.0024345	0.857283	0.0158692
ENSG00000099785.10	MARCH2	protein_coding	19	1	-1.04677	0.000656074	0.943533	2.04867	-0.839905	0.0387212	-1.28833	0.00158359
ENSG00000099795.6	NDUFB7	protein_coding	19	-1	-1.68948	2.74188e-11	4.77647	6.0925	-1.32481	1.87098e-05	-2.17869	5.1105e-08
ENSG00000099797.13	TECR	protein_coding	19	1	-1.66287	5.43188e-10	4.10879	5.32315	-1.46316	2.65128e-05	-1.89473	8.0108e-07
ENSG00000099800.7	TIMM13	protein_coding	19	-1	-2.06716	1.13647e-11	4.4221	6.00046	-2.01725	1.77009e-06	-2.11887	2.16995e-07
ENSG00000099804.8	CDC34	protein_coding	19	1	-1.82392	5.10499e-08	3.35018	4.59094	-1.59027	0.00034935	-2.10287	7.01639e-06
ENSG00000099810.18	MTAP	protein_coding	9	1	0.453597	0.0103088	5.17786	4.96616	0.710357	0.00275951	0.141031	0.491328
ENSG00000099814.15	CEP170B	protein_coding	14	1	-0.384817	0.0618607	3.10377	2.80121	-0.107372	0.752795	-0.728634	0.0149821
ENSG00000099817.11	POLR2E	protein_coding	19	-1	-0.961123	4.66607e-07	4.44917	5.38415	-0.664924	0.00498568	-1.33427	5.06017e-06
ENSG00000099821.13	POLRMT	protein_coding	19	-1	-0.556605	0.00466718	3.91097	3.76183	-0.0810998	0.837717	-1.27068	0.000654814
ENSG00000099822.2	HCN2	protein_coding	19	1	-0.586112	0.00422867	1.20592	1.43501	-0.265809	0.378097	-0.998446	0.00129747
ENSG00000099849.14	RASSF7	protein_coding	11	1	-0.749811	0.077698	0.8082	1.66335	-0.175393	0.865203	-1.71863	0.0172551
ENSG00000099860.8	GADD45B	protein_coding	19	1	-0.889079	0.000110853	2.52677	3.20031	-0.1949	0.652094	-2.2773	1.34442e-05
ENSG00000099864.17	PALM	protein_coding	19	1	-1.40008	2.94992e-06	1.39435	2.91641	-1.22465	0.00169874	-1.59985	0.000104993
ENSG00000099875.14	MKNK2	protein_coding	19	-1	-1.7542	3.18695e-11	3.49018	4.29063	-1.36714	2.70786e-05	-2.28478	4.12666e-08
ENSG00000099889.13	ARVCF	protein_coding	22	-1	0.00823319	0.120331	1.15982	1.1656	0.550404	0.362534	-0.870517	0.0712941
ENSG00000099899.14	TRMT2A	protein_coding	22	-1	-0.445681	0.000915164	3.79361	3.90762	-0.00776803	0.978632	-1.07751	9.05131e-05
ENSG00000099901.16	RANBP1	protein_coding	22	1	-0.392608	0.0376778	6.47894	7.21783	-0.335123	0.167955	-0.452478	0.03687
ENSG00000099904.15	ZDHHC8	protein_coding	22	1	-1.02844	0.000503611	2.14752	2.70075	-0.85448	0.0273498	-1.2263	0.00167538
ENSG00000099910.16	KLHL22	protein_coding	22	-1	0.136405	0.312335	2.2088	2.26496	-0.144549	0.631188	0.371462	0.146306
ENSG00000099917.17	MED15	protein_coding	22	1	-0.0230931	0.903564	3.74765	3.77014	0.0587557	0.857769	-0.109866	0.69286
ENSG00000099940.11	SNAP29	protein_coding	22	1	0.470938	0.0608379	3.61104	4.07585	0.486831	0.107129	0.454869	0.103156
ENSG00000099942.12	CRKL	protein_coding	22	1	-0.197053	0.229167	6.28664	6.09911	-0.257569	0.14986	-0.138973	0.401234
ENSG00000099949.18	LZTR1	protein_coding	22	1	0.396347	0.175087	4.04018	3.51121	0.382377	0.249079	0.410184	0.16855
ENSG00000099954.18	CECR2	protein_coding	22	1	0.827932	0.000617261	4.36405	3.52318	0.848614	0.00861719	0.80695	0.00665307
ENSG00000099956.18	SMARCB1	protein_coding	22	1	-0.66826	0.00012017	4.21698	4.78936	-0.257951	0.296599	-1.24381	3.2266e-05
ENSG00000099958.14	DERL3	protein_coding	22	-1	-2.42125	0.00253864	0.406657	0.559854	-3.59322	0.00380774	-1.78323	0.0725093
ENSG00000099968.17	BCL2L13	protein_coding	22	1	-0.460381	0.00634863	4.77524	5.06403	-0.542204	0.0142803	-0.382951	0.0544913
ENSG00000099974.7	DDTL	protein_coding	22	1	0.144025	0.914885	0.69224	0.394948	0.108058	0.940408	0.179117	0.655975
ENSG00000099977.13	DDT	protein_coding	22	-1	-1.60991	5.97076e-09	3.79769	4.89123	-1.55684	3.52736e-05	-1.665	7.3356e-06
ENSG00000099991.17	CABIN1	protein_coding	22	1	0.973047	1.00158e-05	5.38773	4.53967	1.14658	0.000243028	0.775746	0.00270514
ENSG00000099992.15	TBC1D10A	protein_coding	22	-1	-0.215717	0.244517	1.58732	1.60723	0.0335761	0.925897	-0.517275	0.070934
ENSG00000099995.18	SF3A1	protein_coding	22	-1	0.821299	2.42046e-05	5.97286	5.46969	0.926855	0.000608223	0.707405	0.00278516
ENSG00000099999.14	RNF215	protein_coding	22	-1	-0.712166	0.0901608	2.04432	2.34201	-0.699616	0.161064	-0.724825	0.111522
ENSG00000100003.17	SEC14L2	protein_coding	22	1	-0.0368432	0.672824	2.10484	2.24233	-0.446469	0.514583	0.281828	0.602027
ENSG00000100014.19	SPECC1L	protein_coding	22	1	0.0899961	0.712503	5.72836	5.34231	-0.0449775	0.881462	0.213415	0.391768
ENSG00000100023.18	PPIL2	protein_coding	22	1	0.15331	0.752069	3.84051	3.61199	-0.0288622	0.951898	0.315037	0.403995
ENSG00000100027.14	YPEL1	protein_coding	22	-1	-0.5339	0.297497	-0.0548477	-0.211012	-0.524611	0.326176	-0.543249	0.264292
ENSG00000100028.11	SNRPD3	protein_coding	22	1	-0.963613	7.85394e-07	6.2034	7.60473	-0.815644	0.00138426	-1.12851	3.16186e-05
ENSG00000100029.17	PES1	protein_coding	22	-1	0.00822335	0.0480739	6.34317	6.53858	0.321086	0.145085	-0.391831	0.0572141
ENSG00000100030.14	MAPK1	protein_coding	22	-1	0.503923	0.00229158	5.8033	5.54024	0.44401	0.0388985	0.561446	0.00632811
ENSG00000100034.13	PPM1F	protein_coding	22	-1	-0.0957111	0.0115136	4.64613	4.92777	0.349346	0.24465	-0.742655	0.00629509
ENSG00000100036.12	SLC35E4	protein_coding	22	1	-0.750531	0.00399687	0.407341	0.841176	-0.321645	0.43865	-1.3636	0.0010493
ENSG00000100038.19	TOP3B	protein_coding	22	-1	0.579002	0.0153614	4.01882	3.51179	0.70718	0.0204657	0.438315	0.105097
ENSG00000100056.11	ESS2	protein_coding	22	-1	-0.312559	0.0443275	4.04549	4.08739	-0.0714044	0.789754	-0.602277	0.00953057
ENSG00000100058.12	CRYBB2P1	transcribed_unprocessed_pseudogene	22	1	-0.0624967	0.480887	3.16176	3.35276	-0.262882	0.284165	0.11342	0.617594
ENSG00000100065.14	CARD10	protein_coding	22	-1	-0.827589	0.00202899	0.862381	1.20314	-0.30895	0.516424	-1.64516	0.000415944
ENSG00000100068.11	LRP5L	protein_coding	22	-1	-0.465262	0.166351	1.89467	2.27315	-0.651755	0.0915875	-0.300141	0.428609
ENSG00000100075.9	SLC25A1	protein_coding	22	-1	-1.23944	1.10546e-05	3.9911	4.75765	-0.925159	0.0143483	-1.64183	5.09244e-05
ENSG00000100077.14	GRK3	protein_coding	22	1	0.696278	0.0159549	3.54484	3.71692	0.487467	0.188034	0.878652	0.0119546
ENSG00000100083.18	GGA1	protein_coding	22	1	-0.325324	0.028559	3.98552	4.28086	-0.0604571	0.817888	-0.650006	0.00544376
ENSG00000100084.14	HIRA	protein_coding	22	-1	-0.366058	0.159913	3.98522	4.10853	-0.0799307	0.844987	-0.723333	0.0441217
ENSG00000100092.20	SH3BP1	protein_coding	22	1	-0.265865	0.123938	2.02176	2.08163	0.0750764	0.854858	-0.713159	0.0313952
ENSG00000100097.11	LGALS1	protein_coding	22	1	-1.60064	4.6003e-06	1.01733	2.73318	-1.24313	0.0056381	-2.07699	5.07858e-05
ENSG00000100099.20	HPS4	protein_coding	22	-1	0.233672	0.121139	4.05025	3.92554	0.0804161	0.699076	0.372199	0.0372892
ENSG00000100100.12	PIK3IP1	protein_coding	22	-1	0.644649	0.313712	0.466375	0.170374	0.92063	0.152454	0.30308	0.609529
ENSG00000100104.13	SRRD	protein_coding	22	1	0.538462	0.00148369	3.9323	4.43703	0.823443	0.00047459	0.182976	0.319166
ENSG00000100105.17	PATZ1	protein_coding	22	-1	-0.818944	3.91565e-07	3.8335	4.42559	-0.574639	0.00430993	-1.11323	4.86344e-06
ENSG00000100106.19	TRIOBP	protein_coding	22	1	-0.162556	0.660393	2.49759	2.3444	-0.0733854	0.8306	-0.257604	0.360386
ENSG00000100109.16	TFIP11	protein_coding	22	-1	1.30402	3.84798e-06	4.84425	3.77555	1.59506	0.000116866	0.939033	0.00202543
ENSG00000100116.16	GCAT	protein_coding	22	1	-0.276183	0.25741	2.94795	3.24663	-0.166931	0.574319	-0.394391	0.122711
ENSG00000100124.14	ANKRD54	protein_coding	22	-1	-0.616402	3.3662e-05	3.78294	4.49709	-0.410844	0.0306773	-0.856194	7.87526e-05
ENSG00000100129.17	EIF3L	protein_coding	22	1	-1.96693	1.80776e-10	7.20955	7.92217	-1.66754	2.48434e-05	-2.34519	2.72338e-07
ENSG00000100138.13	SNU13	protein_coding	22	-1	-1.63516	5.15249e-08	5.42422	7.09412	-1.49623	0.000198141	-1.78892	1.24918e-05
ENSG00000100139.13	MICALL1	protein_coding	22	1	0.558652	0.00420913	3.86538	3.81586	1.05917	0.00119976	-0.214155	0.406754
ENSG00000100142.14	POLR2F	protein_coding	22	1	-1.94005	2.68812e-14	4.84856	6.70123	-1.75645	1.2117e-07	-2.15047	6.19236e-09
ENSG00000100147.13	CCDC134	protein_coding	22	1	-0.228285	0.245676	2.53833	2.8461	0.036426	0.924126	-0.552731	0.071531
ENSG00000100150.16	DEPDC5	protein_coding	22	1	0.155552	0.585634	3.16272	2.5976	0.398468	0.333689	-0.136714	0.725818
ENSG00000100151.15	PICK1	protein_coding	22	1	-0.304052	0.109013	3.20791	3.49134	-0.0678144	0.831666	-0.586694	0.0274168
ENSG00000100154.14	TTC28	protein_coding	22	-1	0.193665	0.294244	4.09075	3.31453	0.5826	0.214112	-0.340467	0.396438
ENSG00000100162.14	CENPM	protein_coding	22	-1	-1.34474	1.09654e-07	2.64774	3.53785	-1.00838	0.00185791	-1.78414	2.94765e-06
ENSG00000100167.19	2003-09-01	protein_coding	22	1	-0.456403	0.000383818	2.55531	3.09341	0.0517054	0.855831	-1.24772	3.9726e-05
ENSG00000100196.10	KDELR3	protein_coding	22	1	0.127372	0.809914	2.64875	2.53306	0.147009	0.642053	0.107465	0.70202
ENSG00000100201.20	DDX17	protein_coding	22	-1	0.777561	0.000282956	8.93336	8.46436	0.777539	0.00622907	0.777584	0.00390813
ENSG00000100206.9	DMC1	protein_coding	22	-1	-2.10489	1.1434e-06	2.87698	3.30804	-1.99003	0.000741504	-2.22969	8.78819e-05
ENSG00000100207.18	TCF20	protein_coding	22	-1	0.354581	0.152792	1.83571	1.59762	0.395569	0.16615	0.312394	0.211475
ENSG00000100209.9	HSCB	protein_coding	22	1	-1.00223	0.000226424	2.24729	3.38216	-0.859789	0.0155017	-1.16028	0.00123085
ENSG00000100211.10	CBY1	protein_coding	22	1	-1.13418	5.51402e-08	2.99632	4.66769	-1.35462	1.52787e-05	-0.943	0.000173962
ENSG00000100216.5	TOMM22	protein_coding	22	1	-0.787433	6.54869e-06	5.85666	7.19379	-0.597653	0.00881136	-1.00601	4.73707e-05
ENSG00000100219.16	XBP1	protein_coding	22	-1	-0.681188	6.92978e-07	5.65434	6.3261	-0.532357	0.00226048	-0.847158	1.69588e-05
ENSG00000100220.11	RTCB	protein_coding	22	-1	0.188183	0.0247808	5.88082	5.93911	0.47914	0.0126333	-0.17667	0.298016
ENSG00000100221.10	JOSD1	protein_coding	22	-1	-0.974765	1.00889e-08	4.63185	5.2295	-0.800305	0.000221597	-1.17326	2.0211e-06
ENSG00000100225.17	FBXO7	protein_coding	22	1	-0.444555	5.98371e-05	5.14607	5.79014	-0.202468	0.161467	-0.735621	2.78371e-05
ENSG00000100226.15	GTPBP1	protein_coding	22	1	0.384052	0.0374552	5.17404	5.01169	0.416409	0.0651566	0.350952	0.0943691
ENSG00000100227.17	POLDIP3	protein_coding	22	-1	0.476746	0.0438186	5.2091	5.0476	0.897487	0.0108215	-0.119692	0.685938
ENSG00000100228.12	RAB36	protein_coding	22	1	0.197664	0.700493	0.94473	1.34342	0.473019	0.426938	-0.142944	0.782793
ENSG00000100234.11	TIMP3	protein_coding	22	1	-0.456539	0.0180846	3.06554	3.86721	-0.268031	0.319064	-0.673433	0.00815347
ENSG00000100239.15	PPP6R2	protein_coding	22	1	0.313004	0.0955439	4.22475	3.91678	0.409821	0.0648813	0.20922	0.297678
ENSG00000100241.20	SBF1	protein_coding	22	-1	-0.302253	0.0630106	5.35794	5.26164	0.00545368	0.987245	-0.693895	0.0116845
ENSG00000100242.15	SUN2	protein_coding	22	-1	-0.120109	0.738649	3.74477	4.14671	-0.000705979	0.998634	-0.250294	0.371288
ENSG00000100243.20	CYB5R3	protein_coding	22	-1	-0.961267	1.25808e-06	4.23711	5.17093	-0.43582	0.0896382	-1.79617	8.04537e-07
ENSG00000100246.12	DNAL4	protein_coding	22	-1	-1.2384	9.8855e-07	1.88543	3.14994	-1.20051	0.000548385	-1.27731	0.000101841
ENSG00000100258.17	LMF2	protein_coding	22	-1	-0.895481	0.000838738	2.90034	3.30783	-0.705925	0.0509102	-1.11376	0.00157985
ENSG00000100263.13	RHBDD3	protein_coding	22	-1	-0.676771	0.00682063	3.03325	3.29165	-0.683863	0.0354461	-0.669715	0.0238242
ENSG00000100266.18	PACSIN2	protein_coding	22	-1	0.0533973	0.266769	4.09032	4.21093	0.256365	0.219772	-0.182875	0.336881
ENSG00000100271.16	TTLL1	protein_coding	22	-1	-0.81469	0.000561588	0.600073	1.19905	-0.373953	0.253694	-1.45247	0.000203632
ENSG00000100280.16	AP1B1	protein_coding	22	-1	0.332895	0.0855148	5.32559	4.78973	0.654651	0.0221656	-0.0818569	0.758633
ENSG00000100281.13	HMGXB4	protein_coding	22	1	0.815897	3.87997e-05	4.99533	4.34411	0.401872	0.0779086	1.13722	3.61396e-05
ENSG00000100284.20	TOM1	protein_coding	22	1	0.502166	0.102335	2.73227	2.52686	0.508247	0.162154	0.49606	0.129838
ENSG00000100288.19	CHKB	protein_coding	22	-1	-0.322673	0.195318	2.41208	2.80985	-0.328297	0.239555	-0.317072	0.202524
ENSG00000100292.16	HMOX1	protein_coding	22	1	-0.53086	0.00703697	2.96123	3.15478	-0.399154	0.118416	-0.675808	0.00739023
ENSG00000100294.12	MCAT	protein_coding	22	-1	-0.929141	1.5486e-05	3.12957	3.83394	-0.847611	0.0040328	-1.01556	0.000260022
ENSG00000100296.13	THOC5	protein_coding	22	-1	-0.178511	0.0999821	5.39139	5.17422	0.125203	0.682337	-0.563694	0.0299653
ENSG00000100297.15	MCM5	protein_coding	22	1	0.273506	0.0462733	6.26301	5.96083	0.605913	0.0169877	-0.159168	0.466626
ENSG00000100299.17	ARSA	protein_coding	22	-1	-0.743855	0.0233923	1.45736	1.62873	-0.946318	0.0273162	-0.56634	0.128776
ENSG00000100300.17	TSPO	protein_coding	22	1	-1.88366	5.11892e-09	3.65087	4.95336	-1.49774	0.000219814	-2.41208	1.00221e-06
ENSG00000100304.12	TTLL12	protein_coding	22	-1	-0.593415	0.000108641	4.39361	4.67405	-0.176076	0.445565	-1.18299	1.92499e-05
ENSG00000100307.12	CBX7	protein_coding	22	-1	-1.14727	0.174052	-0.0428707	-0.377285	-1.35481	0.184359	-0.965862	0.22595
ENSG00000100316.15	RPL3	protein_coding	22	-1	-1.42755	9.74035e-10	8.61487	9.54337	-1.09312	0.000136789	-1.86367	2.85204e-07
ENSG00000100319.12	ZMAT5	protein_coding	22	-1	-1.47513	3.66716e-07	2.35811	3.35951	-1.28863	0.000872912	-1.68937	2.24058e-05
ENSG00000100320.22	RBFOX2	protein_coding	22	-1	0.790264	2.54449e-05	5.43896	5.17048	0.849303	0.0011747	0.728707	0.00152169
ENSG00000100321.14	SYNGR1	protein_coding	22	1	-1.75437	8.79711e-08	2.38546	3.53405	-1.4489	0.000785541	-2.14239	5.529e-06
ENSG00000100324.13	TAB1	protein_coding	22	1	0.345631	0.631738	3.3026	3.31553	0.31938	0.599966	0.371412	0.460581
ENSG00000100325.14	ASCC2	protein_coding	22	-1	-0.599357	0.00196006	4.07897	3.98145	-0.254294	0.377756	-1.0538	0.000547076
ENSG00000100330.15	MTMR3	protein_coding	22	1	-0.0111533	0.201743	4.86836	4.14258	-0.457358	0.175261	0.329157	0.289022
ENSG00000100335.13	MIEF1	protein_coding	22	1	-0.125211	0.0727326	5.69121	5.67891	0.325635	0.444071	-0.784572	0.0309847
ENSG00000100344.10	PNPLA3	protein_coding	22	1	0.0367638	0.994143	1.40093	1.28388	0.0593714	0.916256	0.0137962	0.975428
ENSG00000100345.20	MYH9	protein_coding	22	-1	0.161783	0.0179072	6.44887	5.37724	0.466784	0.0142275	-0.225477	0.180756
ENSG00000100347.14	SAMM50	protein_coding	22	1	-0.307992	0.069034	4.35637	4.67297	-0.169316	0.479877	-0.46143	0.0268877
ENSG00000100348.9	TXN2	protein_coding	22	-1	-1.58113	4.06271e-09	3.68497	4.82218	-1.53169	2.84531e-05	-1.63233	6.08184e-06
ENSG00000100350.14	FOXRED2	protein_coding	22	-1	-0.245349	0.0370928	4.72291	5.29891	0.0144526	0.951816	-0.562442	0.00638533
ENSG00000100353.17	EIF3D	protein_coding	22	-1	-0.0795894	0.824984	7.0912	6.95958	-0.125505	0.547582	-0.0350898	0.858617
ENSG00000100354.20	TNRC6B	protein_coding	22	1	1.34067	3.94716e-05	5.4584	3.93832	0.559626	0.131818	1.84458	2.17587e-05
ENSG00000100359.20	SGSM3	protein_coding	22	1	-0.0954504	0.683275	3.68375	4.11458	0.0479705	0.892723	-0.254719	0.357135
ENSG00000100360.14	IFT27	protein_coding	22	-1	-1.9199	1.29638e-09	3.31473	4.16376	-1.65869	5.61026e-05	-2.23911	9.36682e-07
ENSG00000100364.18	KIAA0930	protein_coding	22	-1	-0.649464	7.98802e-06	3.73248	4.44227	-0.209771	0.28649	-1.28504	1.80155e-06
ENSG00000100372.14	SLC25A17	protein_coding	22	-1	-0.392255	0.0666515	4.80412	5.2347	-0.499149	0.0569433	-0.292737	0.21702
ENSG00000100376.11	FAM118A	protein_coding	22	1	0.404383	0.0524811	2.68823	2.81983	0.156071	0.589967	0.616167	0.015647
ENSG00000100379.17	KCTD17	protein_coding	22	1	-1.2244	6.14302e-06	2.13987	3.33042	-0.893594	0.0116121	-1.65436	3.35725e-05
ENSG00000100380.13	ST13	protein_coding	22	-1	-0.0624515	0.193743	6.97355	7.41786	0.241865	0.452322	-0.448606	0.106111
ENSG00000100387.8	RBX1	protein_coding	22	1	-1.37652	8.70993e-10	5.31032	6.98672	-1.29352	1.87189e-05	-1.46458	1.855e-06
ENSG00000100393.12	EP300	protein_coding	22	1	1.74052	3.38087e-08	6.43196	5.01143	1.259	0.000767887	2.10091	2.071e-06
ENSG00000100395.14	L3MBTL2	protein_coding	22	1	-0.953666	2.68856e-08	4.84245	5.3001	-0.730925	0.00058327	-1.21719	2.14396e-06
ENSG00000100401.19	RANGAP1	protein_coding	22	-1	-0.134766	0.110927	6.08246	6.3879	0.101852	0.650933	-0.417954	0.0358093
ENSG00000100403.11	ZC3H7B	protein_coding	22	1	-0.458049	0.000156302	4.77105	5.02003	-0.0639838	0.754455	-1.00196	1.68831e-05
ENSG00000100410.7	PHF5A	protein_coding	22	-1	-1.01873	3.29054e-05	4.92651	6.2664	-0.757778	0.0167919	-1.33755	0.000140393
ENSG00000100412.15	ACO2	protein_coding	22	1	-0.724564	5.84775e-05	4.96163	5.21659	-0.442956	0.0584567	-1.07481	7.50036e-05
ENSG00000100413.16	POLR3H	protein_coding	22	-1	-1.22267	2.69338e-07	4.3263	5.39331	-0.921622	0.00216609	-1.60357	6.5184e-06
ENSG00000100416.12	TRMU	protein_coding	22	1	-0.412913	0.0226112	4.24132	4.453	-0.339602	0.150098	-0.490149	0.0225178
ENSG00000100417.11	PMM1	protein_coding	22	-1	-0.876689	0.000114216	1.87777	2.5498	-0.766016	0.0111585	-0.996563	0.000811591
ENSG00000100418.7	DESI1	protein_coding	22	-1	-0.553997	0.00263133	4.87534	5.46433	-0.362558	0.141709	-0.774784	0.00202835
ENSG00000100422.13	CERK	protein_coding	22	-1	-0.392467	0.00143988	4.47357	4.89692	-0.0730107	0.728856	-0.803395	0.000201002
ENSG00000100425.18	BRD1	protein_coding	22	-1	0.82027	0.00124252	3.9429	3.43142	0.582149	0.0789013	1.0246	0.00157596
ENSG00000100426.6	ZBED4	protein_coding	22	1	0.907798	1.79695e-07	4.23358	3.45495	0.960051	9.20063e-05	0.853581	0.000100144
ENSG00000100429.17	HDAC10	protein_coding	22	-1	0.276251	0.42164	1.68448	1.15967	0.381121	0.243318	0.163156	0.588803
ENSG00000100439.10	ABHD4	protein_coding	14	1	1.42362	0.0573705	1.40233	0.946932	2.06481	0.0133658	0.240485	0.76967
ENSG00000100441.9	KHNYN	protein_coding	14	1	-0.439305	0.00963637	3.9312	3.91914	-0.102824	0.734564	-0.878928	0.00170793
ENSG00000100442.10	FKBP3	protein_coding	14	-1	0.452993	0.12859	5.32906	5.2625	0.470355	0.16889	0.435419	0.166575
ENSG00000100445.17	SDR39U1	protein_coding	14	-1	-0.0975861	0.268745	2.40898	3.32369	-0.448113	0.14477	0.184204	0.516663
ENSG00000100461.17	RBM23	protein_coding	14	-1	-0.509314	0.00506286	5.27186	5.63404	-0.609759	0.011341	-0.41541	0.0530447
ENSG00000100462.15	PRMT5	protein_coding	14	-1	-0.113013	0.0221482	6.236	6.05766	0.242044	0.307078	-0.585013	0.0107422
ENSG00000100473.15	COCH	protein_coding	14	1	-0.33039	0.128223	4.33597	4.50082	-0.342209	0.177634	-0.318667	0.157797
ENSG00000100478.14	AP4S1	protein_coding	14	1	0.387052	0.281422	2.33276	2.78398	0.315253	0.427732	0.455446	0.186444
ENSG00000100479.12	POLE2	protein_coding	14	-1	-1.21835	0.000220946	3.86793	3.8757	-1.39903	0.00232193	-1.05779	0.00800063
ENSG00000100483.13	VCPKMT	protein_coding	14	-1	1.20236	6.79988e-05	2.9013	2.03485	0.619308	0.0806996	1.61643	6.39591e-05
ENSG00000100485.11	SOS2	protein_coding	14	-1	0.960245	0.0136908	3.89863	3.06331	0.443121	0.344474	1.34013	0.00546267
ENSG00000100490.9	CDKL1	protein_coding	14	-1	-1.74522	5.02016e-07	2.80263	4.08153	-1.59765	0.000513834	-1.90963	5.30461e-05
ENSG00000100503.23	NIN	protein_coding	14	-1	0.301798	0.103459	5.13958	4.10461	0.0746967	0.782524	0.497965	0.0272776
ENSG00000100504.16	PYGL	protein_coding	14	-1	0.134502	0.240982	6.40757	6.69211	0.34887	0.112846	-0.117371	0.570549
ENSG00000100505.13	TRIM9	protein_coding	14	-1	0.181162	0.748552	1.86429	1.89211	0.173748	0.655443	0.188538	0.581134
ENSG00000100519.11	PSMC6	protein_coding	14	1	0.234206	0.476589	5.82711	5.44413	0.198785	0.523669	0.268779	0.330435
ENSG00000100522.8	GNPNAT1	protein_coding	14	-1	0.323653	0.246577	4.90401	5.59066	0.272987	0.362674	0.3726	0.183183
ENSG00000100523.14	DDHD1	protein_coding	14	-1	1.41954	4.52465e-06	4.63098	3.34539	1.00227	0.00742993	1.7428	3.78628e-05
ENSG00000100526.19	CDKN3	protein_coding	14	1	-1.04085	7.81343e-07	3.20184	4.37851	-1.06461	0.000252772	-1.01748	0.000172208
ENSG00000100528.11	CNIH1	protein_coding	14	-1	-1.03274	7.40859e-05	5.57359	6.39411	-1.02336	0.00335581	-1.04219	0.00168765
ENSG00000100532.11	CGRRF1	protein_coding	14	1	-0.0553547	0.0305646	3.35113	3.76127	-0.584565	0.0290248	0.330977	0.166259
ENSG00000100554.11	ATP6V1D	protein_coding	14	-1	0.686165	0.00147553	4.99334	4.37923	0.602526	0.0344711	0.765219	0.00436729
ENSG00000100564.8	PIGH	protein_coding	14	-1	-0.682373	0.000250809	3.56981	4.49125	-0.455616	0.0613585	-0.951541	0.000347729
ENSG00000100567.12	PSMA3	protein_coding	14	1	0.0149336	0.877732	5.63796	5.5223	0.112153	0.728178	-0.089314	0.752839
ENSG00000100568.10	VTI1B	protein_coding	14	-1	-1.46493	5.74179e-08	4.26127	5.16551	-1.25288	0.000344906	-1.71361	8.04098e-06
ENSG00000100575.13	TIMM9	protein_coding	14	-1	-1.23763	1.49914e-06	3.53076	4.78169	-1.20898	0.000670482	-1.26686	0.000129551
ENSG00000100577.18	GSTZ1	protein_coding	14	1	-1.58146	1.28399e-09	3.42572	4.23346	-1.36449	5.35793e-05	-1.83694	9.71026e-07
ENSG00000100578.14	KIAA0586	protein_coding	14	1	1.22237	7.13956e-06	4.57602	3.45051	0.972903	0.00470252	1.435	9.73421e-05
ENSG00000100580.7	TMED8	protein_coding	14	-1	1.06543	1.87056e-08	4.78798	4.03903	1.10671	3.19514e-05	1.02293	2.67567e-05
ENSG00000100583.4	SAMD15	protein_coding	14	1	1.32611	0.0102154	1.53899	-0.113192	0.991196	0.143001	1.59773	0.0093824
ENSG00000100591.7	AHSA1	protein_coding	14	1	-0.481139	0.000167638	5.37051	5.96774	-0.0671597	0.756745	-1.06399	1.81657e-05
ENSG00000100592.15	DAAM1	protein_coding	14	1	1.78957	0.00437457	3.23966	1.64054	1.63261	0.0430431	1.93112	0.0118431
ENSG00000100596.6	SPTLC2	protein_coding	14	-1	0.0741177	0.521123	4.82834	4.21323	-0.165138	0.616276	0.279282	0.32376
ENSG00000100600.14	LGMN	protein_coding	14	-1	-0.670279	0.000543697	4.01276	4.41078	-0.526397	0.0362561	-0.830117	0.00137496
ENSG00000100601.9	ALKBH1	protein_coding	14	-1	0.394411	0.171635	3.69142	3.61087	0.506468	0.116493	0.272913	0.351076
ENSG00000100603.13	SNW1	protein_coding	14	-1	1.1059	6.14651e-06	5.26504	5.07099	1.30596	0.000212124	0.873554	0.00183894
ENSG00000100605.16	ITPK1	protein_coding	14	-1	-0.358989	0.197999	1.60754	2.4306	-0.109548	0.794906	-0.660766	0.0621513
ENSG00000100612.13	DHRS7	protein_coding	14	-1	-1.18535	8.82395e-07	3.85076	4.88339	-1.02487	0.00113529	-1.36594	4.36139e-05
ENSG00000100614.17	PPM1A	protein_coding	14	1	1.073	0.000160158	4.59712	3.90972	0.960823	0.00998432	1.17708	0.00131006
ENSG00000100625.8	SIX4	protein_coding	14	-1	0.609576	0.00574986	4.35139	3.57556	0.353965	0.20892	0.826643	0.00332735
ENSG00000100626.16	GALNT16	protein_coding	14	1	-0.798758	0.018929	1.82519	2.34464	-0.552475	0.217497	-1.09592	0.0126163
ENSG00000100629.16	CEP128	protein_coding	14	-1	0.399741	0.0979171	3.76174	3.55232	-0.0226286	0.952079	0.726051	0.0209199
ENSG00000100632.10	ERH	protein_coding	14	-1	-1.1879	6.05089e-08	6.56048	8.15731	-0.898323	0.00104021	-1.55057	2.81721e-06
ENSG00000100644.16	HIF1A	protein_coding	14	1	1.46186	6.67689e-10	5.8251	4.51804	1.55482	5.70939e-06	1.3625	4.61136e-06
ENSG00000100647.7	SUSD6	protein_coding	14	1	0.696226	0.0475884	2.30374	2.14219	0.323545	0.467121	0.99213	0.0175538
ENSG00000100650.15	SRSF5	protein_coding	14	1	0.508471	0.000861248	6.33446	6.07603	0.298825	0.118056	0.691483	0.000701546
ENSG00000100664.10	EIF5	protein_coding	14	1	0.515495	0.0358637	7.68492	7.43108	0.283306	0.362855	0.715445	0.0160884
ENSG00000100697.14	DICER1	protein_coding	14	-1	1.66697	7.51504e-07	6.47521	5.52055	1.12091	0.00402994	2.06215	1.03652e-05
ENSG00000100711.13	ZFYVE21	protein_coding	14	1	-0.593602	0.00221889	1.84843	2.54563	-0.36167	0.196933	-0.870099	0.00120561
ENSG00000100714.15	MTHFD1	protein_coding	14	1	0.917007	0.00024437	6.84149	5.78205	1.20327	0.000518548	0.559517	0.039993
ENSG00000100722.18	ZC3H14	protein_coding	14	1	-0.081556	0.334089	5.71098	5.27731	-0.272127	0.160202	0.0867539	0.634634
ENSG00000100726.14	TELO2	protein_coding	16	1	-0.61477	0.0104988	3.59623	3.41039	-0.334819	0.330491	-0.962452	0.00418967
ENSG00000100731.15	PCNX1	protein_coding	14	1	-0.259387	0.30239	5.83968	5.44049	-0.232693	0.389819	-0.286584	0.226288
ENSG00000100744.14	GSKIP	protein_coding	14	1	-0.26453	0.371976	3.31653	3.02348	-0.455014	0.160786	-0.0962875	0.739147
ENSG00000100749.7	VRK1	protein_coding	14	1	-0.0399919	0.343104	5.13624	5.25995	-0.530263	0.241686	0.325262	0.437124
ENSG00000100764.13	PSMC1	protein_coding	14	1	-0.163868	0.570861	5.50836	5.59045	-0.0285142	0.932009	-0.313249	0.248855
ENSG00000100784.10	RPS6KA5	protein_coding	14	-1	0.677356	0.0764272	3.93479	3.00319	0.374949	0.43214	0.927227	0.0338493
ENSG00000100796.17	PPP4R3A	protein_coding	14	-1	1.94854	3.72833e-13	6.42923	5.02193	1.5363	1.18424e-06	2.26878	9.50636e-09
ENSG00000100802.14	C14orf93	protein_coding	14	-1	-0.232312	0.161067	1.15847	1.09957	0.192458	0.700324	-0.836938	0.0537377
ENSG00000100804.18	PSMB5	protein_coding	14	-1	-0.876704	7.3723e-08	5.62291	6.19775	-0.518532	0.00696411	-1.35425	5.17901e-07
ENSG00000100811.12	YY1	protein_coding	14	1	1.05393	8.90927e-06	5.84572	5.53598	0.944623	0.00246189	1.15554	0.0002356
ENSG00000100813.14	ACIN1	protein_coding	14	-1	0.298572	0.0480174	6.60979	6.29871	0.398086	0.0323319	0.191681	0.256376
ENSG00000100814.17	CCNB1IP1	protein_coding	14	-1	-0.265012	0.194137	5.31409	6.00938	-0.197694	0.409148	-0.335626	0.117625
ENSG00000100815.12	TRIP11	protein_coding	14	-1	1.71685	2.60953e-09	5.58885	4.16639	0.777151	0.00244073	2.28114	4.46606e-08
ENSG00000100823.11	APEX1	protein_coding	14	1	-0.0175201	0.352411	5.35139	5.62722	0.222368	0.461378	-0.30541	0.238034
ENSG00000100836.10	PABPN1	protein_coding	14	1	-0.33298	0.0630136	4.87127	5.80819	-0.224348	0.325261	-0.450462	0.0354674
ENSG00000100852.12	ARHGAP5	protein_coding	14	1	1.43029	0.000117518	6.58543	5.47296	0.961561	0.0313033	1.78349	0.000298398
ENSG00000100865.14	CINP	protein_coding	14	-1	-0.527675	0.122555	3.40111	4.10407	-0.440335	0.275598	-0.620646	0.0959983
ENSG00000100867.14	DHRS2	protein_coding	14	1	-0.811438	0.000180807	2.58428	2.20264	-2.00485	2.81387e-05	-0.167368	0.530498
ENSG00000100883.11	SRP54	protein_coding	14	1	-0.0160423	0.586785	4.76148	4.31279	-0.378149	0.433963	0.273169	0.559979
ENSG00000100888.12	CHD8	protein_coding	14	-1	0.389973	0.00302185	7.01426	5.73021	0.862868	0.00198115	-0.318169	0.169497
ENSG00000100889.11	PCK2	protein_coding	14	1	-1.35051	6.22864e-08	3.24118	4.14293	-0.90387	0.00267967	-2.00084	1.12739e-06
ENSG00000100890.15	KIAA0391	protein_coding	14	1	0.160131	0.197966	4.36581	3.93359	-0.163361	0.572491	0.424208	0.086278
ENSG00000100897.17	DCAF11	protein_coding	14	1	0.0785546	0.0160329	4.10333	4.42755	0.449933	0.0491294	-0.422864	0.0460148
ENSG00000100902.10	PSMA6	protein_coding	14	1	-0.398291	0.0139813	6.26182	6.71221	-0.267717	0.207189	-0.541871	0.00930615
ENSG00000100906.10	NFKBIA	protein_coding	14	-1	-0.966662	7.00085e-07	2.31193	3.3519	-0.736308	0.00302045	-1.24092	1.28296e-05
ENSG00000100908.13	EMC9	protein_coding	14	-1	-1.5514	3.97445e-08	2.47574	3.7728	-1.36125	0.000265351	-1.77047	7.10211e-06
ENSG00000100911.15	PSME2	protein_coding	14	-1	-0.612012	0.0724236	3.46707	4.37808	-0.346147	0.445394	-0.938196	0.0307309
ENSG00000100916.13	BRMS1L	protein_coding	14	1	1.45489	6.63794e-06	3.98243	3.46846	0.916178	0.0205415	1.84623	2.06158e-05
ENSG00000100926.14	TM9SF1	protein_coding	14	-1	-0.859719	0.000459864	3.48049	3.93367	-0.795886	0.0172052	-0.926507	0.00240997
ENSG00000100934.14	SEC23A	protein_coding	14	-1	0.420317	0.0351074	5.87025	5.52948	0.596833	0.0171365	0.219155	0.332103
ENSG00000100938.17	GMPR2	protein_coding	14	1	-1.11625	2.71339e-05	4.04451	4.67481	-1.05744	0.00271194	-1.17755	0.000706314
ENSG00000100941.8	PNN	protein_coding	14	1	1.32453	2.1536e-05	5.96456	4.89476	1.09465	0.00592753	1.52276	0.000252062
ENSG00000100949.14	RABGGTA	protein_coding	14	-1	-0.997747	3.09002e-05	2.52813	2.6547	-0.83284	0.00748592	-1.18397	0.000294303
ENSG00000100968.13	NFATC4	protein_coding	14	1	-1.02393	9.58752e-05	0.936494	1.28595	-0.454426	0.25894	-1.97854	2.89219e-05
ENSG00000100979.14	PLTP	protein_coding	20	-1	-1.51959	3.2945e-07	2.16166	3.08646	-1.4849	0.000281163	-1.55514	6.21183e-05
ENSG00000100982.11	PCIF1	protein_coding	20	1	-0.862976	0.00126575	2.0054	2.33911	-0.765728	0.0295024	-0.967255	0.00430242
ENSG00000100983.9	GSS	protein_coding	20	-1	-0.656709	0.000951918	4.09579	4.66988	-0.254218	0.409363	-1.2169	0.000226027
ENSG00000100985.7	MMP9	protein_coding	20	1	2.32437	0.000103798	0.704007	-1.29853	1.60156	0.0289474	2.80369	0.00028199
ENSG00000100991.11	TRPC4AP	protein_coding	20	-1	0.148991	0.343632	4.86921	4.48587	0.255523	0.126995	0.0339602	0.833747
ENSG00000100994.11	PYGB	protein_coding	20	1	-0.192083	0.0585931	4.26636	3.97155	0.155352	0.604883	-0.650659	0.0174499
ENSG00000100997.18	ABHD12	protein_coding	20	-1	-1.264	2.40077e-08	2.41028	3.66559	-0.969498	0.000612618	-1.63445	1.81275e-06
ENSG00000101000.5	PROCR	protein_coding	20	1	-1.30676	1.13777e-08	1.4761	2.50836	-1.31957	3.25713e-05	-1.29407	1.5594e-05
ENSG00000101003.9	GINS1	protein_coding	20	1	-0.671237	1.78234e-05	4.63714	6.01797	-0.820873	0.000283134	-0.535672	0.00430659
ENSG00000101004.14	NINL	protein_coding	20	-1	0.0307814	0.992901	1.44873	1.18764	-0.00612444	0.992102	0.0667667	0.890263
ENSG00000101017.13	CD40	protein_coding	20	1	-0.450063	0.281525	-0.0992858	0.530999	-0.362459	0.43672	-0.543332	0.1827
ENSG00000101019.21	UQCC1	protein_coding	20	-1	0.0695044	0.585303	4.41142	4.52466	0.203141	0.345803	-0.0777866	0.699718
ENSG00000101040.19	ZMYND8	protein_coding	20	-1	1.81315	0.0101051	3.73519	2.5971	2.31227	0.00728437	1.0437	0.1819
ENSG00000101052.12	IFT52	protein_coding	20	1	-1.37304	0.000684918	4.07834	4.91407	-1.14367	0.0321431	-1.6459	0.00200042
ENSG00000101057.15	MYBL2	protein_coding	20	1	-0.923849	8.48346e-06	5.55132	6.2321	-0.694477	0.0091365	-1.19671	6.02446e-05
ENSG00000101079.20	NDRG3	protein_coding	20	-1	-0.0428511	0.00464468	4.15702	4.49705	0.319144	0.097642	-0.527243	0.00558728
ENSG00000101084.17	C20orf24	protein_coding	20	1	-1.58199	1.86408e-11	4.44891	5.81839	-1.48395	2.69886e-06	-1.68718	2.37551e-07
ENSG00000101098.12	RIMS4	protein_coding	20	-1	-0.332154	0.00143251	3.03635	3.31679	0.111086	0.665429	-0.975231	0.000218906
ENSG00000101104.12	PABPC1L	protein_coding	20	1	0.201439	0.698473	1.9839	1.19649	0.404614	0.356364	-0.0351132	0.932658
ENSG00000101109.11	STK4	protein_coding	20	1	0.970233	2.93451e-05	5.05648	4.67972	0.272714	0.273644	1.43842	7.61568e-06
ENSG00000101126.15	ADNP	protein_coding	20	-1	2.3565	1.2823e-11	6.39186	4.38788	2.01435	4.41621e-06	2.63286	9.85517e-08
ENSG00000101132.9	PFDN4	protein_coding	20	1	-0.566173	0.239149	4.75878	5.93064	-0.584252	0.258053	-0.548317	0.246914
ENSG00000101138.11	CSTF1	protein_coding	20	1	0.123098	0.539422	4.97007	4.6102	-0.0260235	0.924602	0.258239	0.228295
ENSG00000101144.12	BMP7	protein_coding	20	-1	-1.07583	0.0186384	2.94056	3.75549	-0.348311	0.727228	-2.61448	0.00370556
ENSG00000101146.12	RAE1	protein_coding	20	1	-0.0602366	0.162821	4.91932	4.87403	0.125145	0.474911	-0.273001	0.0803724
ENSG00000101150.17	TPD52L2	protein_coding	20	1	-0.837155	0.000214499	4.27275	5.16054	-0.590364	0.0561106	-1.13506	0.000320544
ENSG00000101152.10	DNAJC5	protein_coding	20	1	-0.561356	0.000124261	4.54551	4.99569	-0.309229	0.109877	-0.867076	9.03249e-05
ENSG00000101158.13	NELFCD	protein_coding	20	1	-0.815698	1.21706e-06	4.70321	4.98102	-0.708098	0.00134086	-0.931975	5.19261e-05
ENSG00000101161.7	PRPF6	protein_coding	20	1	0.881966	1.03693e-05	5.09373	4.29385	1.34404	2.74159e-06	0.198065	0.248866
ENSG00000101166.15	PRELID3B	protein_coding	20	-1	0.145523	0.496012	5.60692	6.47436	0.108923	0.593444	0.181217	0.310586
ENSG00000101181.17	MTG2	protein_coding	20	1	-0.438079	0.00540313	3.33116	3.36779	-0.326262	0.118922	-0.559296	0.0054464
ENSG00000101182.14	PSMA7	protein_coding	20	-1	-1.39026	3.62759e-12	5.606	6.28844	-1.11179	5.37154e-06	-1.73565	2.19486e-08
ENSG00000101187.15	SLCO4A1	protein_coding	20	1	-1.26433	1.36626e-06	1.36505	1.98085	-1.09704	0.00140358	-1.4536	5.608e-05
ENSG00000101189.6	MRGBP	protein_coding	20	1	-0.739238	1.17299e-05	3.13026	4.13634	-0.587668	0.00708559	-0.908621	0.000109882
ENSG00000101190.12	TCFL5	protein_coding	20	-1	-0.448576	0.0501673	2.31679	2.65961	-0.375032	0.189375	-0.52607	0.046153
ENSG00000101191.16	DIDO1	protein_coding	20	-1	0.970813	3.544e-08	5.84876	4.85662	0.839113	0.000218543	1.09149	7.64574e-06
ENSG00000101193.7	GID8	protein_coding	20	1	-0.0920497	0.692302	4.17052	4.39965	0.0540794	0.876511	-0.254666	0.372848
ENSG00000101199.12	ARFGAP1	protein_coding	20	1	0.297059	0.0139701	4.05783	4.20333	0.718712	0.00961248	-0.301228	0.2004
ENSG00000101210.10	EEF1A2	protein_coding	20	-1	-1.27906	5.29738e-08	2.87303	3.80384	-0.980511	0.000988503	-1.65596	2.57794e-06
ENSG00000101216.10	GMEB2	protein_coding	20	-1	-0.0325735	0.346855	2.5938	2.44624	0.188415	0.507731	-0.293645	0.211374
ENSG00000101220.17	C20orf27	protein_coding	20	-1	-2.2782	2.015e-13	3.75138	5.2691	-1.8363	9.454e-07	-2.91843	6.31479e-09
ENSG00000101224.17	CDC25B	protein_coding	20	1	0.00925889	0.289266	3.38428	3.60749	-0.379197	0.293098	0.315	0.282752
ENSG00000101236.16	RNF24	protein_coding	20	-1	-0.472826	0.0669028	2.65473	2.45904	-0.792073	0.0249841	-0.211582	0.496918
ENSG00000101246.19	ARFRP1	protein_coding	20	-1	-0.0709716	0.917629	2.76572	2.68353	-0.0443735	0.886623	-0.0980692	0.702237
ENSG00000101247.17	NDUFAF5	protein_coding	20	1	-0.283444	0.00488887	3.83186	4.12846	-0.704856	0.000714402	0.0422946	0.809319
ENSG00000101255.10	TRIB3	protein_coding	20	1	-0.869472	1.132e-05	2.80033	3.54955	-0.408119	0.118922	-1.55178	6.30226e-06
ENSG00000101265.15	RASSF2	protein_coding	20	-1	0.693083	0.0268153	1.23952	0.786033	0.67495	0.0879191	0.710991	0.0470034
ENSG00000101266.17	CSNK2A1	protein_coding	20	-1	-0.196331	0.287107	6.11862	6.32796	-0.10185	0.656761	-0.297435	0.124869
ENSG00000101290.13	CDS2	protein_coding	20	1	0.0245384	0.954549	4.63887	4.88323	-0.0160176	0.949417	0.0639855	0.75211
ENSG00000101294.16	HM13	protein_coding	20	1	-1.35669	1.2126e-12	5.36195	6.1827	-1.31749	5.23728e-07	-1.39698	7.25784e-08
ENSG00000101298.13	SNPH	protein_coding	20	1	-0.781736	0.0638355	-0.213747	0.370041	-0.540142	0.389872	-1.07209	0.0300629
ENSG00000101306.10	MYLK2	protein_coding	20	1	0.172739	0.489709	1.14995	1.2399	-0.133802	0.715664	0.425423	0.252367
ENSG00000101310.14	SEC23B	protein_coding	20	1	0.700012	0.000617171	5.14701	4.67316	0.607358	0.0271373	0.787073	0.00211228
ENSG00000101333.16	PLCB4	protein_coding	20	1	0.812093	0.0594578	1.48656	0.552991	0.123343	0.836727	1.27635	0.0128423
ENSG00000101337.15	TM9SF4	protein_coding	20	1	-0.30701	0.064985	4.86922	5.10338	-0.383768	0.0584985	-0.234131	0.204789
ENSG00000101343.14	CRNKL1	protein_coding	20	-1	1.46511	2.27769e-05	4.77382	3.47649	1.24673	0.00575385	1.65474	0.000275785
ENSG00000101346.13	POFUT1	protein_coding	20	1	-0.153896	0.103069	4.99288	5.21924	0.085424	0.713043	-0.440968	0.0297934
ENSG00000101347.8	SAMHD1	protein_coding	20	-1	1.2015	1.81529e-08	4.80354	4.05115	1.34193	1.46429e-05	1.04591	5.65782e-05
ENSG00000101350.7	KIF3B	protein_coding	20	1	0.275588	0.106447	4.49482	4.16598	0.389472	0.0538058	0.151938	0.411215
ENSG00000101361.16	NOP56	protein_coding	20	1	-0.385313	0.00634106	7.02117	7.34275	-0.246995	0.185934	-0.538312	0.00417942
ENSG00000101363.12	MANBAL	protein_coding	20	1	-1.67018	3.14173e-09	2.7946	3.81423	-1.34595	0.00016445	-2.08908	8.04537e-07
ENSG00000101365.20	IDH3B	protein_coding	20	-1	-0.552632	2.31507e-05	5.06912	5.20114	-0.291546	0.0797853	-0.871641	2.02397e-05
ENSG00000101367.8	MAPRE1	protein_coding	20	1	0.272453	0.213916	6.22482	5.97753	0.279575	0.243032	0.265297	0.225446
ENSG00000101384.11	JAG1	protein_coding	20	-1	0.0873096	0.205727	1.31654	1.17999	0.601498	0.327751	-0.719085	0.158645
ENSG00000101391.20	CDK5RAP1	protein_coding	20	-1	-0.0242868	0.930618	4.2434	4.01205	0.0304646	0.912587	-0.0811983	0.713815
ENSG00000101400.5	SNTA1	protein_coding	20	-1	-1.34889	5.43678e-09	2.31339	3.47002	-0.885041	0.00127778	-2.03673	1.83612e-07
ENSG00000101407.12	TTI1	protein_coding	20	-1	0.561045	0.00396426	4.77894	4.27507	0.157394	0.558967	0.876097	0.000815847
ENSG00000101412.12	E2F1	protein_coding	20	-1	-1.13993	1.86636e-09	3.89277	4.69927	-1.06181	3.31455e-05	-1.22253	2.31822e-06
ENSG00000101413.11	RPRD1B	protein_coding	20	1	1.06423	8.40767e-05	4.64845	4.01571	0.36537	0.225379	1.53302	2.8819e-05
ENSG00000101417.11	PXMP4	protein_coding	20	-1	-1.13792	0.000214551	0.603557	1.53027	-0.94172	0.0223619	-1.36507	0.000804525
ENSG00000101421.3	CHMP4B	protein_coding	20	1	-1.34206	1.76248e-07	3.05679	4.38127	-1.23457	0.000320116	-1.45821	2.82015e-05
ENSG00000101439.8	CST3	protein_coding	20	-1	-2.10992	2.29574e-13	3.11383	4.68558	-1.76833	7.36187e-07	-2.55833	9.27614e-09
ENSG00000101442.9	ACTR5	protein_coding	20	1	-0.207418	0.0807117	2.6695	2.94573	0.0709051	0.809992	-0.552587	0.0193212
ENSG00000101444.12	AHCY	protein_coding	20	-1	-0.477237	0.00055262	6.62482	6.87318	-0.153487	0.45781	-0.895316	0.000110859
ENSG00000101445.9	PPP1R16B	protein_coding	20	1	0.165813	0.543249	0.18139	0.228193	0.571988	0.438855	-0.401586	0.486612
ENSG00000101447.14	FAM83D	protein_coding	20	1	0.0242968	0.986558	3.67552	3.66968	0.0543909	0.858106	-0.00643843	0.979578
ENSG00000101452.14	DHX35	protein_coding	20	1	0.554658	0.0276728	3.18389	2.69545	0.531329	0.0825233	0.577615	0.0519765
ENSG00000101457.12	DNTTIP1	protein_coding	20	1	-0.421451	0.0472131	3.24832	3.76721	-0.282028	0.313738	-0.575804	0.0258869
ENSG00000101464.10	PIGU	protein_coding	20	-1	-0.831077	0.000128913	3.25217	4.35252	-0.696427	0.0140727	-0.979599	0.000733983
ENSG00000101473.16	ACOT8	protein_coding	20	-1	-1.4594	1.90559e-08	2.43061	3.33789	-1.32807	0.000126216	-1.6039	6.90645e-06
ENSG00000101474.11	APMAP	protein_coding	20	-1	-0.656312	5.59913e-06	4.84913	5.37946	-0.483915	0.0084742	-0.85214	4.16692e-05
ENSG00000101493.10	ZNF516	protein_coding	18	-1	-0.861958	0.0216955	2.53363	1.92849	-0.680634	0.134124	-1.06939	0.024005
ENSG00000101544.8	ADNP2	protein_coding	18	1	1.55603	1.36362e-07	4.92615	3.91271	1.16299	0.00119872	1.86459	5.7472e-06
ENSG00000101546.12	RBFA	protein_coding	18	1	-0.605026	0.00298261	2.07401	2.4394	-0.503083	0.0602762	-0.714723	0.00548968
ENSG00000101557.14	USP14	protein_coding	18	1	2.35044	1.28053e-09	5.54629	4.02721	1.58028	0.00018905	2.84987	2.7443e-07
ENSG00000101558.13	VAPA	protein_coding	18	1	0.252864	0.21759	5.11719	5.28656	-0.0706316	0.834557	0.516942	0.0671743
ENSG00000101574.14	METTL4	protein_coding	18	-1	0.721187	0.000329624	2.75107	2.55529	-0.143209	0.605173	1.25796	4.75447e-05
ENSG00000101577.9	LPIN2	protein_coding	18	-1	1.00861	0.00811341	2.70757	2.07453	0.056764	0.916256	1.57716	0.00112396
ENSG00000101596.14	SMCHD1	protein_coding	18	1	1.77692	1.41822e-05	5.82764	4.52364	1.42311	0.00559632	2.06082	0.000170511
ENSG00000101608.12	MYL12A	protein_coding	18	1	-0.629182	3.06946e-05	4.68729	5.38478	-0.420207	0.0289208	-0.87364	7.56322e-05
ENSG00000101624.10	CEP76	protein_coding	18	-1	0.953197	0.000739785	3.10152	1.9885	0.734	0.0471074	1.14344	0.00148617
ENSG00000101639.18	CEP192	protein_coding	18	1	0.455012	0.00757175	5.25936	4.79034	0.136278	0.552997	0.715913	0.00172068
ENSG00000101654.17	RNMT	protein_coding	18	1	1.10713	1.28238e-05	4.56378	3.219	0.673322	0.0245627	1.4402	3.48748e-05
ENSG00000101665.8	SMAD7	protein_coding	18	-1	1.19423	0.00465064	2.33154	1.60349	1.72948	0.00140848	0.33384	0.387896
ENSG00000101680.14	LAMA1	protein_coding	18	-1	-0.577099	0.000899913	3.54148	3.236	-0.128236	0.673599	-1.23219	0.000129077
ENSG00000101695.8	RNF125	protein_coding	18	1	1.15091	0.000974527	2.28087	3.08706	1.73609	0.000145827	0.150258	0.651213
ENSG00000101745.16	ANKRD12	protein_coding	18	1	0.174575	0.866116	4.05372	2.59834	0.317429	0.543865	0.0160066	0.973438
ENSG00000101751.10	POLI	protein_coding	18	1	1.06028	0.00177033	2.55141	2.03039	0.636452	0.128908	1.38746	0.00143083
ENSG00000101752.11	MIB1	protein_coding	18	1	1.28619	3.20335e-06	6.7041	5.63284	0.889756	0.00683151	1.59684	2.8502e-05
ENSG00000101773.18	RBBP8	protein_coding	18	1	1.40826	2.2844e-07	5.82616	5.05149	0.75391	0.00836636	1.85678	1.41846e-06
ENSG00000101782.14	RIOK3	protein_coding	18	1	1.99614	1.74192e-10	5.51382	4.44343	0.945126	0.000498851	2.59772	1.305e-08
ENSG00000101811.13	CSTF2	protein_coding	X	1	0.513232	0.00282657	4.9962	4.45285	0.790793	0.000835724	0.169235	0.372729
ENSG00000101843.18	PSMD10	protein_coding	X	-1	-0.347754	0.0367947	5.02768	5.48837	-0.241747	0.271128	-0.462172	0.022201
ENSG00000101844.17	ATG4A	protein_coding	X	1	0.465295	0.0325071	3.3363	3.31061	0.170456	0.571243	0.709983	0.00908959
ENSG00000101846.6	STS	protein_coding	X	1	-0.0950305	0.846003	1.22252	1.48362	0.0221248	0.959126	-0.222547	0.52045
ENSG00000101849.15	TBL1X	protein_coding	X	1	0.0800209	0.954358	3.82529	3.6025	0.114126	0.786276	0.0450897	0.907442
ENSG00000101856.9	PGRMC1	protein_coding	X	1	-0.00805428	0.665542	6.64708	6.90884	0.137653	0.621045	-0.170148	0.488904
ENSG00000101868.10	POLA1	protein_coding	X	1	0.804426	0.0168471	6.21988	5.11784	0.382163	0.373983	1.13067	0.00640394
ENSG00000101871.14	MID1	protein_coding	X	-1	-0.229307	0.20917	5.78729	5.43427	-0.361512	0.0903662	-0.108206	0.588327
ENSG00000101882.9	NKAP	protein_coding	X	-1	1.6596	2.53014e-07	4.7901	4.38416	1.82924	6.33635e-05	1.46732	0.000208605
ENSG00000101888.11	NXT2	protein_coding	X	1	0.0999662	0.882611	3.47753	3.87509	0.0945178	0.788085	0.105394	0.70604
ENSG00000101898.5	MCTS2P	processed_pseudogene	20	1	0.379152	0.140897	2.5744	2.75204	0.291722	0.359961	0.461585	0.0878931
ENSG00000101901.11	ALG13	protein_coding	X	1	0.372779	0.087608	5.24025	4.45475	0.285426	0.29061	0.455144	0.0596326
ENSG00000101911.12	PRPS2	protein_coding	X	1	0.0089406	0.519915	4.76064	4.86477	0.168095	0.475287	-0.169973	0.418225
ENSG00000101928.12	MOSPD1	protein_coding	X	-1	0.158043	0.156541	4.14584	4.65034	-0.329537	0.353293	0.521807	0.102639
ENSG00000101935.9	AMMECR1	protein_coding	X	-1	0.414582	0.0657666	4.39517	3.82288	0.281059	0.318897	0.536788	0.0381213
ENSG00000101940.17	WDR13	protein_coding	X	1	-1.57027	2.06623e-08	3.18535	4.13477	-1.20616	0.000678744	-2.05846	1.39797e-06
ENSG00000101945.16	SUV39H1	protein_coding	X	1	-0.313976	0.0436981	3.46036	3.77316	-0.1403	0.542388	-0.511458	0.0136402
ENSG00000101966.12	XIAP	protein_coding	X	1	1.04687	0.000909824	5.71535	5.3375	-0.0361344	0.934876	1.65847	9.41376e-05
ENSG00000101972.18	STAG2	protein_coding	X	1	0.707589	0.0908047	7.79118	6.36448	0.607005	0.226021	0.801616	0.0801805
ENSG00000101974.14	ATP11C	protein_coding	X	-1	1.0963	0.000910224	5.51229	4.85792	1.20001	0.00641481	0.984563	0.013726
ENSG00000101986.11	ABCD1	protein_coding	X	1	0.00762598	0.668015	0.74413	0.561319	0.326632	0.641848	-0.402554	0.4763
ENSG00000101997.12	CCDC22	protein_coding	X	1	-0.671095	0.000605045	2.76243	3.09101	-0.387533	0.15756	-1.02437	0.000355936
ENSG00000102003.10	SYP	protein_coding	X	-1	-0.751935	0.000826102	2.35671	3.68079	-0.519164	0.0795264	-1.02963	0.00099453
ENSG00000102024.17	PLS3	protein_coding	X	1	1.4697	0.000434469	8.62563	7.82327	2.10765	8.85176e-05	0.29794	0.440081
ENSG00000102030.15	NAA10	protein_coding	X	-1	-1.05662	1.35511e-07	5.38283	6.45877	-0.765177	0.00210774	-1.42224	3.24709e-06
ENSG00000102032.12	RENBP	protein_coding	X	-1	-0.272206	0.287841	-0.0398946	-0.262744	0.155609	0.828432	-0.883068	0.0993474
ENSG00000102034.16	ELF4	protein_coding	X	-1	0.00288662	0.900538	2.07686	2.27812	-0.179271	0.771689	0.164602	0.762681
ENSG00000102038.15	SMARCA1	protein_coding	X	-1	1.82752	2.3966e-07	4.87272	3.75779	2.23621	1.26545e-05	1.25518	0.000986451
ENSG00000102043.15	MTMR8	protein_coding	X	-1	0.635936	0.131641	1.23659	0.698063	0.734788	0.142955	0.529809	0.202796
ENSG00000102053.12	ZC3H12B	protein_coding	X	1	0.618562	0.0639837	1.97289	0.726945	0.561516	0.179366	0.673438	0.065531
ENSG00000102054.17	RBBP7	protein_coding	X	-1	-0.524273	0.00118145	6.82167	6.8807	-0.48863	0.0201636	-0.56082	0.00583108
ENSG00000102078.15	SLC25A14	protein_coding	X	1	-0.116366	0.635007	3.14287	3.8026	-0.146545	0.44859	-0.0868052	0.621689
ENSG00000102081.13	FMR1	protein_coding	X	1	0.487518	0.0723507	5.81085	4.9424	0.12917	0.728371	0.774331	0.0187684
ENSG00000102096.9	PIM2	protein_coding	X	-1	-0.705973	0.000201034	3.03286	4.0402	-0.411624	0.103896	-1.07618	0.000161292
ENSG00000102098.17	SCML2	protein_coding	X	-1	0.816152	1.82566e-06	4.34009	3.78827	0.664974	0.00236866	0.95298	4.52065e-05
ENSG00000102100.15	SLC35A2	protein_coding	X	-1	-0.696087	0.0069975	2.86784	3.82118	-0.859001	0.0139981	-0.549718	0.0621168
ENSG00000102103.15	PQBP1	protein_coding	X	1	-1.27522	4.93137e-08	4.30705	5.41069	-1.25551	9.76626e-05	-1.2952	2.42026e-05
ENSG00000102109.8	PCSK1N	protein_coding	X	-1	-2.47421	2.13059e-05	-0.244066	1.68652	-2.05068	0.00736248	-3.07631	0.000200606
ENSG00000102119.10	EMD	protein_coding	X	1	-1.85804	5.01798e-10	4.4699	6.65131	-1.68383	2.18021e-05	-2.05621	8.97042e-07
ENSG00000102125.15	TAZ	protein_coding	X	1	-0.583694	0.105912	2.64073	3.41063	-0.295695	0.56938	-0.943897	0.0386127
ENSG00000102144.13	PGK1	protein_coding	X	1	0.121133	0.00173767	7.69557	7.70071	0.521009	0.00962528	-0.433976	0.0187684
ENSG00000102158.19	MAGT1	protein_coding	X	-1	0.314862	0.0933558	6.8074	6.80557	0.467518	0.0383578	0.144122	0.489116
ENSG00000102172.15	SMS	protein_coding	X	1	-0.526475	0.00248549	4.72605	5.44047	-0.407364	0.0712983	-0.656312	0.00378158
ENSG00000102174.8	PHEX	protein_coding	X	1	0.59334	0.395308	0.142717	0.362894	0.123898	0.86108	0.946952	0.151019
ENSG00000102178.12	UBL4A	protein_coding	X	-1	-0.817075	2.53015e-06	4.38505	5.43341	-0.259556	0.267207	-1.73774	5.66903e-07
ENSG00000102181.20	CD99L2	protein_coding	X	-1	-0.877729	6.673e-06	3.9954	4.72073	-0.584238	0.0201636	-1.24658	2.11207e-05
ENSG00000102189.16	EEA1	protein_coding	12	-1	2.80482	4.47486e-11	4.61778	2.92614	2.46788	4.60129e-06	3.07778	3.45256e-07
ENSG00000102195.9	GPR50	protein_coding	X	1	-1.52611	4.97882e-05	-0.00882834	0.769161	-1.44275	0.00460725	-1.61458	0.000799813
ENSG00000102218.5	RP2	protein_coding	X	1	1.37441	1.08423e-07	3.7651	3.00416	1.15129	0.0005241	1.5676	1.03258e-05
ENSG00000102221.13	JADE3	protein_coding	X	1	0.742857	0.00900191	3.42002	2.60789	0.987927	0.00744464	0.447463	0.155838
ENSG00000102225.15	CDK16	protein_coding	X	1	-1.43971	2.64304e-09	5.55029	6.52245	-1.16153	0.000137303	-1.78467	8.04537e-07
ENSG00000102226.9	USP11	protein_coding	X	1	0.0302491	0.0151456	4.88595	4.64253	0.368215	0.0649539	-0.41192	0.0325741
ENSG00000102230.13	PCYT1B	protein_coding	X	-1	1.22154	0.0893777	0.259217	0.0584636	1.66248	0.0510194	0.583336	0.348252
ENSG00000102241.11	HTATSF1	protein_coding	X	1	0.649977	0.00634391	5.97404	5.6746	0.968088	0.00216005	0.24128	0.359942
ENSG00000102265.11	TIMP1	protein_coding	X	1	-2.26087	2.77404e-13	2.8755	4.89087	-2.01468	5.22601e-07	-2.5579	1.58819e-08
ENSG00000102302.7	FGD1	protein_coding	X	-1	-0.303044	0.0172652	2.68552	2.87015	0.0646974	0.827712	-0.797825	0.00297739
ENSG00000102309.12	PIN4	protein_coding	X	1	-1.74133	1.57976e-06	4.11776	6.15559	-1.77692	0.000367834	-1.7066	0.000249648
ENSG00000102312.21	PORCN	protein_coding	X	1	-1.39233	4.18082e-06	0.750016	2.23532	-1.32184	0.00102941	-1.46644	0.000251196
ENSG00000102316.16	MAGED2	protein_coding	X	1	-0.0326108	0.000300954	5.83083	6.25245	0.455296	0.0363551	-0.77538	0.000716369
ENSG00000102317.17	RBM3	protein_coding	X	1	-0.661683	7.49401e-05	7.16974	7.88833	-0.612584	0.00545604	-0.712512	0.00105098
ENSG00000102349.17	KLF8	protein_coding	X	1	0.590343	0.0537097	1.40466	0.845487	1.10307	0.0158281	-0.212418	0.599835
ENSG00000102362.15	SYTL4	protein_coding	X	-1	1.1175	0.0183133	1.07457	0.369354	0.873094	0.124743	1.32644	0.0211631
ENSG00000102384.13	CENPI	protein_coding	X	1	0.619364	0.000185854	4.72785	3.72692	0.752431	0.0010669	0.472765	0.0144178
ENSG00000102385.12	DRP2	protein_coding	X	1	1.95453	9.96168e-06	0.794937	0.0761675	-0.223278	0.552997	2.78559	1.18196e-06
ENSG00000102390.10	PBDC1	protein_coding	X	1	0.163822	0.671081	3.56495	3.62661	0.337439	0.335092	-0.033584	0.92007
ENSG00000102393.9	GLA	protein_coding	X	-1	-0.63631	0.00146199	5.65949	6.2316	-0.60576	0.0221944	-0.667521	0.00671375
ENSG00000102401.19	ARMCX3	protein_coding	X	1	-0.29663	0.103032	4.20934	3.68766	-0.470198	0.0425664	-0.141718	0.49885
ENSG00000102409.9	BEX4	protein_coding	X	1	-0.0404199	0.803088	3.65029	4.50722	-0.166255	0.580457	0.0753142	0.761931
ENSG00000102471.13	NDFIP2	protein_coding	13	1	-0.744648	0.000613928	5.53434	5.93673	-0.858976	0.00466649	-0.63872	0.0122125
ENSG00000102531.16	FNDC3A	protein_coding	13	1	1.60297	6.02324e-10	5.56821	4.30812	1.3995	2.54771e-05	1.78126	9.28308e-07
ENSG00000102543.14	CDADC1	protein_coding	13	1	-0.860143	0.00652114	2.27248	2.64048	-0.834774	0.0400166	-0.885967	0.0200493
ENSG00000102547.18	CAB39L	protein_coding	13	-1	0.430241	0.195245	0.82556	1.21895	-0.367218	0.554356	0.940836	0.087474
ENSG00000102554.13	KLF5	protein_coding	13	1	0.347833	0.155176	3.30802	3.41577	-0.0450997	0.908715	0.656334	0.0394521
ENSG00000102572.14	STK24	protein_coding	13	-1	0.440662	0.155107	4.19988	5.0885	0.294561	0.437457	0.573318	0.0819051
ENSG00000102580.14	DNAJC3	protein_coding	13	1	0.813172	0.000360086	5.21772	4.8149	0.448677	0.106633	1.1039	0.000297281
ENSG00000102595.19	UGGT2	protein_coding	13	-1	0.594062	0.0403897	4.36044	3.98482	0.567377	0.111587	0.620263	0.0603147
ENSG00000102606.17	ARHGEF7	protein_coding	13	1	-0.103136	0.835367	3.41229	3.0265	-0.228837	0.498935	0.0124858	0.970459
ENSG00000102699.5	PARP4	protein_coding	13	-1	1.26013	1.7754e-05	3.85327	2.58565	0.963526	0.00887154	1.50604	0.00013687
ENSG00000102710.19	SUPT20H	protein_coding	13	-1	1.06157	5.25865e-07	4.45583	3.52364	0.9353	0.000627114	1.17767	4.56505e-05
ENSG00000102738.7	MRPS31	protein_coding	13	-1	0.449849	0.0149396	3.97994	3.72387	0.310241	0.186692	0.577131	0.0111541
ENSG00000102743.14	SLC25A15	protein_coding	13	1	-0.150433	0.00654589	2.788	2.75005	0.254263	0.296391	-0.714933	0.00271863
ENSG00000102753.9	KPNA3	protein_coding	13	-1	1.34207	1.68259e-07	5.53214	4.54624	1.38272	0.000103661	1.30024	8.29339e-05
ENSG00000102755.11	FLT1	protein_coding	13	-1	0.242755	0.73543	1.94247	1.86808	0.423874	0.389766	0.0355888	0.943002
ENSG00000102763.17	VWA8	protein_coding	13	-1	-0.838182	0.0105747	4.76645	4.22098	-0.80174	0.0526552	-0.875569	0.0265155
ENSG00000102780.16	DGKH	protein_coding	13	1	1.25219	0.0123746	4.81008	3.35581	0.345953	0.598534	1.80449	0.00279671
ENSG00000102781.13	KATNAL1	protein_coding	13	-1	0.743272	0.00135649	4.00547	3.51171	0.365552	0.203608	1.04234	0.000673306
ENSG00000102786.14	INTS6	protein_coding	13	-1	1.75828	3.97792e-08	5.43164	4.53144	1.33849	0.000551512	2.08305	3.42021e-06
ENSG00000102796.10	DHRS12	protein_coding	13	-1	-0.969487	0.0937602	-0.738694	0.526588	-0.873826	0.190008	-1.07194	0.0992756
ENSG00000102804.14	TSC22D1	protein_coding	13	-1	0.0764165	0.8849	4.89317	4.92221	0.0584547	0.825773	0.0941574	0.678573
ENSG00000102805.14	CLN5	protein_coding	13	1	-0.237379	0.103649	5.28619	4.75674	-0.501527	0.0225896	-0.0141916	0.947105
ENSG00000102858.12	MGRN1	protein_coding	16	1	-0.217162	0.541428	3.31276	3.10316	-0.246252	0.427595	-0.188646	0.496671
ENSG00000102870.5	ZNF629	protein_coding	16	-1	0.057869	0.0704855	4.6667	4.65385	0.398758	0.139417	-0.389334	0.0949487
ENSG00000102871.15	TRADD	protein_coding	16	-1	-0.883526	0.00718869	0.216387	0.869642	-0.516846	0.2748	-1.37638	0.00326312
ENSG00000102879.15	CORO1A	protein_coding	16	1	0.181791	0.881536	1.00128	0.38937	0.174265	0.777202	0.189277	0.713575
ENSG00000102882.11	MAPK3	protein_coding	16	-1	-1.18312	1.13886e-06	2.87862	4.17814	-0.848951	0.00580934	-1.61879	1.117e-05
ENSG00000102893.15	PHKB	protein_coding	16	1	-0.410889	0.017626	4.3342	4.08404	-0.555339	0.0148954	-0.279594	0.169489
ENSG00000102897.9	LYRM1	protein_coding	16	1	-1.13906	2.64987e-07	2.70148	4.10453	-1.01491	0.000509629	-1.27491	2.72332e-05
[truncated: 11,097 more rows]

## Sheet: DEG_all_genes_co-IP
gene	symbol	gene_biotype	chromosome	strand	av_log2FC	meta p-value	avlogCPM_RIP	avlogCPM_input	RIPWT_log2FC	RIPWT_FDR	RIPP525L_log2FC	RIPP525L_FDR
ENSG00000000003.14	TSPAN6	protein_coding	X	-1	-0.251938	0.205755	5.26058	57.9893	-0.278506	0.17405	-0.225851	0.298798
ENSG00000000005.5	TNMD	protein_coding	X	1	-1.33375	0.000173988	1.22506	8.18721	-1.30846	0.00368669	-1.3595	0.0038829
ENSG00000000419.12	DPM1	protein_coding	20	-1	-0.377497	0.115624	3.77288	24.5487	-0.12028	0.703315	-0.690744	0.0349313
ENSG00000000457.13	SCYL3	protein_coding	1	-1	0.473323	0.0740781	2.21981	5.01659	0.580308	0.0597986	0.357764	0.235359
ENSG00000000460.16	C1orf112	protein_coding	1	1	-0.900908	9.5109e-07	3.21902	19.3934	-0.895235	0.000261386	-0.906603	0.000205091
ENSG00000001036.13	FUCA2	protein_coding	6	-1	-0.0773399	0.23345	4.72812	33.3067	-0.360318	0.125419	0.159131	0.491624
ENSG00000001084.10	GCLC	protein_coding	6	-1	0.939356	0.000860503	4.56595	13.7728	0.759704	0.0234986	1.09909	0.00352117
ENSG00000001167.14	NFYA	protein_coding	6	1	1.12629	1.17603e-07	4.52139	13.5841	0.936669	0.000472512	1.29386	1.24762e-05
ENSG00000001460.17	STPG1	protein_coding	1	-1	-0.378552	0.163441	2.03096	5.12201	-0.574765	0.0737641	-0.205858	0.52003
ENSG00000001461.16	NIPAL3	protein_coding	1	1	0.997046	4.76826e-07	4.21988	9.36781	0.966732	0.000239941	1.02674	0.00010758
ENSG00000001497.16	LAS1L	protein_coding	X	-1	0.322872	0.0569068	4.76809	28.798	0.666257	0.016564	-0.128651	0.61495
ENSG00000001561.6	ENPP4	protein_coding	6	1	0.134438	0.846198	2.06099	5.40051	0.0937619	0.789763	0.173999	0.632416
ENSG00000001617.11	SEMA3F	protein_coding	3	1	0.799866	0.138827	1.56617	1.63439	0.420963	0.513217	1.09967	0.060482
ENSG00000001629.9	ANKIB1	protein_coding	7	1	1.06223	0.00196592	4.16861	11.9248	0.643956	0.0983696	1.38609	0.00210788
ENSG00000001630.15	CYP51A1	protein_coding	7	-1	0.515731	0.117211	6.32451	99.9273	0.53001	0.138871	0.50131	0.18
ENSG00000001631.15	KRIT1	protein_coding	7	-1	-0.465642	0.0190349	2.8476	13.2237	-0.472258	0.0472479	-0.459056	0.0584565
ENSG00000002016.17	RAD52	protein_coding	12	-1	1.41267	1.07068e-07	2.9532	3.23266	1.35816	0.000146216	1.46519	3.65256e-05
ENSG00000002330.13	BAD	protein_coding	11	-1	-0.0860108	0.920206	3.95911	13.6087	-0.00517345	0.99047	-0.171648	0.634153
ENSG00000002549.12	LAP3	protein_coding	4	1	-0.272096	0.0193299	4.09173	27.7213	-0.0152866	0.941717	-0.584736	0.00298615
ENSG00000002586.18	CD99	protein_coding	X	1	0.303034	0.0847548	5.72607	45.3393	0.397404	0.0544049	0.202056	0.305668
ENSG00000002822.15	MAD1L1	protein_coding	7	-1	1.33492	9.2436e-09	4.29155	9.87906	1.30905	2.72215e-05	1.36033	1.50132e-05
ENSG00000002834.17	LASP1	protein_coding	17	1	0.655247	0.00310351	3.81487	10.2913	0.81943	0.00491317	0.469951	0.0704283
ENSG00000002919.14	SNX11	protein_coding	17	1	1.78362	9.21635e-10	5.44453	15.2501	1.70206	1.08162e-05	1.86081	3.40498e-06
ENSG00000003056.7	M6PR	protein_coding	12	-1	0.433654	0.0086629	5.73602	40.2972	0.090855	0.671934	0.710437	0.0016522
ENSG00000003096.14	KLHL13	protein_coding	X	-1	1.37755	0.00596347	2.33095	4.30993	1.79826	0.00501005	0.781197	0.144632
ENSG00000003137.8	CYP26B1	protein_coding	2	-1	0.940535	0.0891971	0.99872	0.794325	1.22208	0.0598589	0.59038	0.296076
ENSG00000003147.17	ICA1	protein_coding	7	-1	0.8706	0.066882	1.28527	1.23723	0.970371	0.0694596	0.763413	0.17867
ENSG00000003249.13	DBNDD1	protein_coding	16	-1	-0.359472	0.135513	2.73158	6.60346	-0.232403	0.40719	-0.498823	0.0738974
ENSG00000003393.14	ALS2	protein_coding	2	-1	1.65901	5.14579e-08	4.37476	10.3893	1.73914	4.80122e-05	1.57416	5.14818e-05
ENSG00000003400.14	CASP10	protein_coding	2	1	0.201906	0.766626	0.452084	1.72894	0.18131	0.68195	0.222211	0.586729
ENSG00000003402.19	CFLAR	protein_coding	2	1	1.17619	8.8395e-05	3.59526	5.67428	1.61017	8.41911e-05	0.552577	0.0814522
ENSG00000003436.15	TFPI	protein_coding	2	-1	-0.921022	0.122979	0.981558	3.52559	-1.17844	0.0863294	-0.702652	0.307818
ENSG00000003509.15	NDUFAF7	protein_coding	2	1	0.869212	0.00339305	3.30257	6.73149	1.19161	0.0023556	0.453389	0.162419
ENSG00000003756.16	RBM5	protein_coding	3	1	0.487782	0.0286766	5.82732	54.8567	0.355941	0.166623	0.608578	0.0268517
ENSG00000003989.17	SLC7A2	protein_coding	8	1	0.0648775	0.912015	3.80026	15.0807	0.136685	0.628005	-0.0106923	0.972926
ENSG00000004059.10	ARF5	protein_coding	7	1	-0.240417	0.330451	5.30351	39.0507	-0.159267	0.553635	-0.326404	0.180775
ENSG00000004139.13	SARM1	protein_coding	17	1	-0.627108	0.0583592	1.8538	3.32165	-0.506928	0.189601	-0.758217	0.0553994
ENSG00000004142.11	POLDIP2	protein_coding	17	-1	0.871086	1.94454e-06	6.6598	59.7034	1.0973	2.43034e-05	0.60268	0.00471134
ENSG00000004399.12	PLXND1	protein_coding	3	-1	0.568907	0.0591181	2.91583	3.70558	0.530425	0.132712	0.606389	0.0804043
ENSG00000004455.16	AK2	protein_coding	1	-1	-0.63055	0.0183591	7.33018	286.101	-0.631308	0.0512953	-0.629792	0.0516161
ENSG00000004478.7	FKBP4	protein_coding	12	1	-0.0557631	0.175036	7.55886	234.253	0.224096	0.381528	-0.403302	0.109995
ENSG00000004487.15	KDM1A	protein_coding	1	1	0.139828	0.099228	5.69908	66.3509	0.390925	0.0510626	-0.164377	0.396628
ENSG00000004534.14	RBM6	protein_coding	3	1	0.71529	0.000360072	6.15741	32.7423	0.991853	0.000303099	0.372827	0.104582
ENSG00000004660.14	CAMKK1	protein_coding	17	-1	1.18037	1.2697e-06	3.27442	3.87431	0.933244	0.00161473	1.39129	4.50995e-05
ENSG00000004700.15	RECQL	protein_coding	12	-1	-0.160576	0.123408	2.98111	9.8646	0.16391	0.571086	-0.579888	0.0467393
ENSG00000004766.15	VPS50	protein_coding	7	1	0.713973	0.0276275	3.71304	8.76874	0.686404	0.072175	0.741026	0.0593135
ENSG00000004777.18	ARHGAP33	protein_coding	19	1	0.329942	0.788215	0.155652	0.645777	-0.393072	0.823522	0.809347	0.515447
ENSG00000004779.9	NDUFAB1	protein_coding	16	-1	-1.20773	5.64943e-09	4.71862	62.9249	-1.00992	9.21558e-05	-1.43704	2.65003e-06
ENSG00000004838.13	ZMYND10	protein_coding	3	-1	-0.0877753	0.949699	0.961566	1.03542	-0.159622	0.721313	-0.0193372	0.970557
ENSG00000004864.13	SLC25A13	protein_coding	7	-1	1.26194	3.36836e-05	4.77081	21.8308	1.04145	0.00665078	1.45316	0.000363504
ENSG00000004866.20	ST7	protein_coding	7	1	-0.507014	0.0581591	2.35162	9.87975	-0.395364	0.197193	-0.628034	0.0530438
ENSG00000004897.11	CDC27	protein_coding	17	-1	-0.0834843	0.889824	5.16549	61.3353	-0.12379	0.648875	-0.0442745	0.876846
ENSG00000004961.14	HCCS	protein_coding	X	1	0.101118	0.614586	4.24617	19.9897	-0.0148931	0.947602	0.20849	0.277798
ENSG00000004975.11	DVL2	protein_coding	17	-1	0.363008	0.0910564	4.34461	17.9468	0.402505	0.09553	0.322398	0.190362
ENSG00000005007.12	UPF1	protein_coding	19	1	1.23985	2.09663e-09	5.49752	28.4248	1.37826	3.3833e-06	1.08675	2.56414e-05
ENSG00000005020.12	SKAP2	protein_coding	7	-1	-0.421553	0.0829158	2.11786	8.16376	-0.0740443	0.84812	-0.88026	0.0190803
ENSG00000005022.5	SLC25A5	protein_coding	X	1	-1.01202	4.70739e-07	7.28088	289.947	-0.75334	0.00212465	-1.32744	1.19854e-05
ENSG00000005059.15	MCUB	protein_coding	4	1	0.720268	0.00257709	3.68998	10.4844	0.575302	0.0567231	0.851988	0.00495024
ENSG00000005073.5	HOXA11	protein_coding	7	-1	-0.24965	0.111233	3.46759	11.6584	-0.123682	0.530026	-0.387679	0.0441317
ENSG00000005075.15	POLR2J	protein_coding	7	-1	-1.80072	7.57006e-09	3.85913	43.067	-2.12086	2.95921e-06	-1.53887	0.000112066
ENSG00000005100.12	DHX33	protein_coding	17	-1	0.787768	8.81073e-08	4.85354	13.8072	0.748679	0.000111032	0.825825	3.9181e-05
ENSG00000005156.11	LIG3	protein_coding	17	1	1.24864	5.55942e-07	4.79201	24.8098	1.46044	3.64359e-05	1.0003	0.000833317
ENSG00000005175.9	RPAP3	protein_coding	12	-1	-1.48069	0.00311163	2.51122	18.7471	-1.18623	0.0513881	-1.85108	0.00675341
ENSG00000005189.19	REXO5	protein_coding	16	1	1.45666	9.7375e-09	3.60118	6.76315	1.62745	7.31898e-06	1.26291	5.89642e-05
ENSG00000005194.14	CIAPIN1	protein_coding	16	-1	-0.270526	0.16642	4.74789	38.7287	-0.142717	0.544636	-0.410769	0.0721152
ENSG00000005206.16	SPPL2B	protein_coding	19	1	0.917205	0.0098874	2.69256	4.17162	0.988119	0.0251799	0.842624	0.0513202
ENSG00000005238.19	FAM214B	protein_coding	9	-1	0.880569	0.0266803	0.509656	0.628174	0.512884	0.25542	1.17332	0.016083
ENSG00000005249.12	PRKAR2B	protein_coding	7	1	1.13617	0.00891429	1.27787	2.14862	1.03319	0.053487	1.23228	0.0214483
ENSG00000005302.17	MSL3	protein_coding	X	1	0.0837461	0.942918	3.33966	8.84605	0.138909	0.716013	0.0263896	0.95213
ENSG00000005339.14	CREBBP	protein_coding	16	-1	0.594463	0.00698054	5.19935	18.1196	0.878329	0.00263491	0.240714	0.329085
ENSG00000005436.13	GCFC2	protein_coding	2	-1	-1.37625	2.01824e-08	2.613	14.8207	-1.24694	8.48403e-05	-1.5183	1.09121e-05
ENSG00000005448.16	WDR54	protein_coding	2	1	0.340639	0.21193	5.25336	23.1969	0.349304	0.211837	0.331921	0.255425
ENSG00000005469.11	CROT	protein_coding	7	1	0.0835273	0.242687	1.70644	2.82724	0.342203	0.182862	-0.231887	0.355495
ENSG00000005483.20	KMT2E	protein_coding	7	1	0.591375	0.00660224	4.12358	8.23013	0.325582	0.191998	0.815734	0.00423802
ENSG00000005486.16	RHBDD2	protein_coding	7	1	-2.00826	0.000355603	3.39438	20.4719	-2.33834	0.00231958	-1.73982	0.0134798
ENSG00000005513.9	SOX8	protein_coding	16	1	0.40735	0.361327	1.09627	1.61956	0.455506	0.298202	0.357532	0.381935
ENSG00000005700.14	IBTK	protein_coding	6	-1	0.987362	1.92029e-06	3.77939	8.73019	0.830369	0.00125163	1.12894	9.02698e-05
ENSG00000005801.16	ZNF195	protein_coding	11	-1	-0.0505814	0.756922	2.55299	8.43513	-0.182176	0.484862	0.0700064	0.803685
ENSG00000005810.17	MYCBP2	protein_coding	13	-1	0.377579	0.0884979	7.31008	54.7972	0.446078	0.0793076	0.305666	0.221285
ENSG00000005812.10	FBXL3	protein_coding	13	-1	0.465929	0.0373306	5.3059	44.6738	0.129791	0.649355	0.73836	0.00943137
ENSG00000005882.11	PDK2	protein_coding	17	1	-1.11279	3.00192e-05	2.53482	7.429	-1.01281	0.00424606	-1.22021	0.000502953
ENSG00000005884.17	ITGA3	protein_coding	17	1	0.405271	0.345969	1.6803	1.9991	-0.0242962	0.963305	0.735848	0.110998
ENSG00000005889.15	ZFX	protein_coding	X	1	1.93717	3.99304e-11	6.35789	37.5773	2.02242	6.71176e-07	1.84656	2.10326e-06
ENSG00000005893.15	LAMP2	protein_coding	X	-1	-0.752791	0.00233433	4.61698	52.8449	-0.716739	0.0139026	-0.789767	0.0180761
ENSG00000005961.17	ITGA2B	protein_coding	17	-1	0.561872	0.122379	1.63866	1.40554	1.16932	0.0701642	-0.507776	0.376382
ENSG00000006007.11	GDE1	protein_coding	16	-1	2.17379	1.10592e-13	6.9382	42.3683	2.20642	5.61925e-08	2.14041	5.72619e-08
ENSG00000006015.17	REX1BD	protein_coding	19	1	0.085352	0.48972	2.53841	4.43206	-0.238543	0.561679	0.349696	0.321566
ENSG00000006016.10	CRLF1	protein_coding	19	-1	0.250865	0.561286	1.78521	1.78593	0.0525403	0.899695	0.425192	0.25058
ENSG00000006025.11	OSBPL7	protein_coding	17	-1	0.831049	0.10637	1.05848	0.911369	0.959734	0.0871784	0.689751	0.253567
ENSG00000006042.11	TMEM98	protein_coding	17	1	-0.0823808	0.885663	4.74725	19.1126	-0.0523735	0.850911	-0.113026	0.660078
ENSG00000006062.14	MAP3K14	protein_coding	17	-1	1.53757	1.77795e-06	1.99961	2.04407	1.38454	0.00084569	1.67591	0.000123105
ENSG00000006118.14	TMEM132A	protein_coding	11	1	-0.219306	0.454465	3.92727	7.21925	-0.443398	0.17008	-0.0253876	0.944756
ENSG00000006125.17	AP2B1	protein_coding	17	1	0.0695913	0.00136931	5.94146	49.6367	0.679006	0.0334989	-1.00635	0.00413543
ENSG00000006194.9	ZNF263	protein_coding	16	1	1.88061	3.78276e-11	5.85786	16.8359	1.2204	4.81938e-05	2.33184	2.76938e-08
ENSG00000006282.20	SPATA20	protein_coding	17	1	0.419813	0.179362	3.05426	4.42478	0.65641	0.0621562	0.136655	0.697235
ENSG00000006327.13	TNFRSF12A	protein_coding	16	1	-0.76342	0.0163725	3.88753	22.2262	-1.17353	0.00917355	-0.444459	0.252523
ENSG00000006377.10	DLX6	protein_coding	7	1	-0.00640264	0.996996	-0.232984	1.17662	-0.0800238	0.923758	0.0636433	0.99972
ENSG00000006432.15	MAP3K9	protein_coding	14	-1	1.09435	7.20608e-05	3.20911	5.26187	0.741088	0.0266406	1.37791	0.000206302
ENSG00000006451.7	RALA	protein_coding	7	1	-1.58428	2.26032e-05	2.82723	13.2651	-1.61825	0.000878757	-1.5511	0.00179097
ENSG00000006453.13	BAIAP2L1	protein_coding	7	-1	0.145628	0.557962	3.43866	7.60305	0.00478846	0.986395	0.273933	0.2263
ENSG00000006459.10	KDM7A	protein_coding	7	-1	1.16537	2.25114e-07	3.88629	6.44261	1.08874	0.000188388	1.23813	6.20271e-05
ENSG00000006530.15	AGK	protein_coding	7	1	-0.403037	0.023544	3.82562	34.1461	-0.223862	0.316669	-0.607663	0.0111932
ENSG00000006534.15	ALDH3B1	protein_coding	11	1	-0.198867	0.770793	0.170835	0.847737	-0.377593	0.42827	-0.0398605	0.944957
ENSG00000006576.16	PHTF2	protein_coding	7	1	0.372956	0.394887	4.34174	14.3884	-0.106108	0.850561	0.731979	0.152643
ENSG00000006607.13	FARP2	protein_coding	2	1	0.935835	9.32439e-07	4.77565	23.5176	0.95195	0.000211201	0.919538	0.000248553
ENSG00000006611.15	USH1C	protein_coding	11	-1	1.72966	7.15365e-05	2.07589	1.97106	2.49114	5.62939e-06	0.0154818	0.968618
ENSG00000006625.17	GGCT	protein_coding	7	-1	0.000439266	0.983386	4.52655	30.7403	0.0306299	0.909993	-0.0303967	0.904775
ENSG00000006634.7	DBF4	protein_coding	7	1	-1.24602	9.51206e-07	2.49764	24.127	-1.26395	0.00027352	-1.22831	0.000196018
ENSG00000006652.13	IFRD1	protein_coding	7	1	0.517451	0.00751852	5.06151	36.7581	0.410294	0.099273	0.617197	0.00950797
ENSG00000006695.10	COX10	protein_coding	17	1	0.0465081	0.503399	3.00526	7.59774	-0.19605	0.497603	0.254095	0.379247
ENSG00000006704.10	GTF2IRD1	protein_coding	7	1	0.246989	0.669096	2.9882	3.92785	0.277517	0.509392	0.215802	0.601944
ENSG00000006712.14	PAF1	protein_coding	19	-1	-0.880269	0.000952182	4.21135	25.8889	-0.614538	0.0598589	-1.20625	0.00154623
ENSG00000006715.15	VPS41	protein_coding	7	-1	0.434803	0.224765	3.78673	15.6554	0.593646	0.113675	0.256282	0.515245
ENSG00000006740.16	ARHGAP44	protein_coding	17	1	1.71538	1.13661e-07	3.05584	3.06145	1.50784	0.000256481	1.89678	2.21743e-05
ENSG00000006744.18	ELAC2	protein_coding	17	-1	0.131253	0.398737	5.10294	31.7139	0.293944	0.161601	-0.0521441	0.815128
ENSG00000006757.11	PNPLA4	protein_coding	X	-1	0.942044	0.000803752	2.45731	2.95486	0.977327	0.00767259	0.905877	0.0100004
ENSG00000006831.9	ADIPOR2	protein_coding	12	1	1.18464	2.16285e-06	6.33838	49.3832	1.22448	0.000401367	1.14366	0.000319433
ENSG00000007047.14	MARK4	protein_coding	19	1	0.729475	0.00037365	4.00422	6.72503	0.702105	0.00766497	0.756335	0.00430685
ENSG00000007080.10	CCDC124	protein_coding	19	1	0.512626	0.0417698	4.03274	13.1108	0.66388	0.0327243	0.343638	0.214136
ENSG00000007168.12	PAFAH1B1	protein_coding	17	1	1.34134	1.39684e-07	6.1791	35.3075	1.52677	1.83743e-05	1.12852	0.000384569
ENSG00000007202.14	KIAA0100	protein_coding	17	-1	0.84152	2.50025e-05	7.88489	113.589	0.737626	0.00354446	0.938432	0.000494892
ENSG00000007237.18	GAS7	protein_coding	17	-1	1.16136	0.0976993	0.724512	1.0134	1.23119	0.133145	1.08798	0.149175
ENSG00000007255.10	TRAPPC6A	protein_coding	19	-1	0.409462	0.210225	3.61158	7.91932	0.340638	0.313727	0.475152	0.170611
ENSG00000007264.14	MATK	protein_coding	19	-1	1.76201	1.19953e-07	4.93788	7.90483	1.85509	8.5814e-05	1.6625	7.01429e-05
ENSG00000007341.18	ST7L	protein_coding	1	-1	-0.73285	0.000406303	3.63061	16.2992	-1.05674	0.00051974	-0.468513	0.0696325
ENSG00000007372.21	PAX6	protein_coding	11	-1	0.00547901	0.985446	3.74224	9.62433	0.0380174	0.900508	-0.0278102	0.92649
ENSG00000007376.7	RPUSD1	protein_coding	16	-1	0.592055	0.0373826	5.29787	21.8739	0.777919	0.0250295	0.378654	0.245091
ENSG00000007384.15	RHBDF1	protein_coding	16	-1	0.226315	0.590363	0.950149	2.26643	0.551828	0.351047	-0.194717	0.699476
ENSG00000007392.16	LUC7L	protein_coding	16	-1	-0.0463688	0.309415	4.38614	24.9119	0.136823	0.50084	-0.256252	0.181943
ENSG00000007402.11	CACNA2D2	protein_coding	3	-1	-0.188618	0.771032	1.38079	2.30629	-0.129857	0.762816	-0.249873	0.530877
ENSG00000007520.3	TSR3	protein_coding	16	-1	1.35167	2.21391e-07	4.64282	10.7647	1.54758	3.89134e-05	1.12491	0.000295052
ENSG00000007541.16	PIGQ	protein_coding	16	1	0.963306	0.0285391	3.07642	6.08477	1.21207	0.0209792	0.662528	0.212054
ENSG00000007545.15	CRAMP1	protein_coding	16	1	1.29268	9.49456e-07	3.64726	7.88875	1.0201	0.00154976	1.52186	3.45283e-05
ENSG00000007866.19	TEAD3	protein_coding	6	-1	0.568424	0.0584853	1.0504	0.815838	0.280876	0.442313	0.808075	0.02381
ENSG00000007923.15	DNAJC11	protein_coding	1	-1	0.999622	0.000771396	4.92334	29.0191	1.30571	0.00102402	0.610602	0.0716025
ENSG00000007944.14	MYLIP	protein_coding	6	1	1.99994	3.12548e-14	4.1991	4.47613	1.62037	1.64649e-07	2.30016	5.32162e-09
ENSG00000007968.6	E2F2	protein_coding	1	-1	0.644451	0.0198691	4.03442	9.20313	0.598404	0.0801444	0.689073	0.0362364
ENSG00000008018.8	PSMB1	protein_coding	6	-1	0.262386	0.0122354	6.31898	124.031	0.606576	0.00483493	-0.190535	0.341716
ENSG00000008083.13	JARID2	protein_coding	6	1	1.68924	2.0629e-11	4.20106	7.84669	1.86416	3.50152e-07	1.49015	2.03359e-06
ENSG00000008086.11	CDKL5	protein_coding	X	1	2.01716	1.08552e-05	2.07121	2.7934	2.04892	0.000945024	1.98469	0.000758255
ENSG00000008128.22	CDK11A	protein_coding	1	-1	-0.204175	0.661211	2.11016	3.70275	-0.322042	0.372356	-0.0952139	0.805722
ENSG00000008130.15	NADK	protein_coding	1	-1	0.594126	0.0435305	5.33756	19.0735	0.645025	0.0773475	0.541365	0.0952088
ENSG00000008256.15	CYTH3	protein_coding	7	-1	0.186806	0.55438	3.40708	6.87536	0.130313	0.633093	0.24117	0.348829
ENSG00000008277.14	ADAM22	protein_coding	7	1	1.54281	9.25539e-08	2.96166	3.71696	1.56268	6.58564e-05	1.52267	6.95695e-05
ENSG00000008282.8	SYPL1	protein_coding	7	-1	0.241489	0.509973	4.20783	20.9277	0.35842	0.254689	0.114238	0.756536
ENSG00000008283.15	CYB561	protein_coding	17	-1	0.973731	0.00976882	3.19596	4.47841	1.14652	0.0176033	0.7774	0.0723969
ENSG00000008294.20	SPAG9	protein_coding	17	-1	-0.0219857	0.630136	5.93263	53.8421	0.181843	0.596021	-0.259426	0.461543
ENSG00000008300.16	CELSR3	protein_coding	3	-1	-0.143626	0.0271891	4.18794	12.6231	-0.617647	0.0119165	0.212568	0.352513
ENSG00000008311.14	AASS	protein_coding	7	-1	1.86483	1.18589e-11	3.74653	4.04839	1.71259	1.72239e-06	2.00252	2.3305e-07
ENSG00000008324.11	SS18L2	protein_coding	3	1	0.104518	0.392358	4.30357	22.5566	-0.0422266	0.819772	0.237705	0.156869
ENSG00000008382.15	MPND	protein_coding	19	1	0.800353	0.000509409	2.95724	5.01642	0.909068	0.00316777	0.682774	0.0146482
ENSG00000008394.12	MGST1	protein_coding	12	1	-2.19086	1.1168e-06	0.737138	5.72742	-1.8546	0.000734217	-2.63012	8.65658e-05
ENSG00000008405.11	CRY1	protein_coding	12	-1	0.192494	0.555052	4.43813	15.4416	0.215857	0.430836	0.168745	0.513622
ENSG00000008441.16	NFIX	protein_coding	19	1	0.921608	0.0126109	2.32915	2.21104	0.881537	0.0508017	0.960596	0.0336789
ENSG00000008513.14	ST3GAL1	protein_coding	8	-1	0.9553	0.00121301	3.59976	5.54983	0.736083	0.0430957	1.14556	0.00280932
ENSG00000008710.19	PKD1	protein_coding	16	-1	1.37265	2.93255e-06	3.98523	5.20223	0.960256	0.00559793	1.69299	3.16614e-05
ENSG00000008735.13	MAPK8IP2	protein_coding	22	1	-1.08177	1.01476e-05	2.88155	11.8463	-0.969582	0.00227561	-1.20343	0.000292971
ENSG00000008838.19	MED24	protein_coding	17	-1	-0.849313	2.57117e-05	4.06638	27.4649	-0.592516	0.0169063	-1.16194	0.000106925
ENSG00000008853.16	RHOBTB2	protein_coding	8	1	0.877587	0.0209216	3.08004	2.73936	0.33287	0.456848	1.27207	0.00675341
ENSG00000008869.11	HEATR5B	protein_coding	2	-1	0.872584	7.27844e-05	4.44845	11.6318	1.07736	0.000352867	0.63386	0.0157447
ENSG00000008952.16	SEC62	protein_coding	3	1	-0.937415	0.0124814	3.73737	34.2565	-1.08844	0.0180888	-0.800715	0.093463
ENSG00000008988.9	RPS20	protein_coding	8	-1	-1.12859	1.39571e-06	9.55886	Inf	-1.08213	0.000428015	-1.17661	0.000188111
ENSG00000009307.15	CSDE1	protein_coding	1	-1	0.805149	0.0027655	8.99762	272.006	0.966909	0.0053091	0.622934	0.05725
ENSG00000009335.17	UBE3C	protein_coding	7	1	0.81335	0.000186372	6.85123	79.4909	0.430859	0.0739963	1.11539	0.000208511
ENSG00000009413.15	REV3L	protein_coding	6	-1	0.131955	0.638318	4.43704	15.5929	-0.0866039	0.806212	0.321719	0.349147
ENSG00000009694.13	TENM1	protein_coding	X	-1	1.55047	3.26255e-07	4.8883	13.4356	1.41332	0.00031504	1.6757	5.48709e-05
ENSG00000009724.16	MASP2	protein_coding	1	-1	0.464538	0.421221	-0.490047	0.261975	0.63768	0.225799	0.267747	0.633532
ENSG00000009780.15	FAM76A	protein_coding	1	1	0.514485	0.0431903	4.20679	14.4051	0.716046	0.0201745	0.280118	0.361592
ENSG00000009830.11	POMT2	protein_coding	14	-1	0.154896	0.439892	4.2096	12.0777	0.216639	0.241306	0.0903916	0.633305
ENSG00000009844.15	VTA1	protein_coding	6	1	-0.304678	0.113859	4.09127	34.3203	-0.245169	0.250336	-0.366748	0.0962421
ENSG00000009954.10	BAZ1B	protein_coding	7	-1	1.00128	5.38357e-06	6.38828	54.4562	1.26606	4.09913e-05	0.676737	0.00826087
ENSG00000010017.12	RANBP9	protein_coding	6	-1	-0.178943	0.67926	3.76171	18.428	-0.170393	0.572304	-0.187545	0.550977
ENSG00000010072.15	SPRTN	protein_coding	1	1	-0.514084	0.0643816	3.85089	23.2494	-0.494761	0.132399	-0.53367	0.0894542
ENSG00000010165.19	METTL13	protein_coding	1	1	1.19187	3.40333e-05	5.356	17.4809	1.19255	0.00227735	1.19119	0.00107346
ENSG00000010219.13	DYRK4	protein_coding	12	1	0.325693	0.0522569	3.1748	13.0219	0.00429905	0.986947	0.588372	0.00930486
ENSG00000010244.18	ZNF207	protein_coding	17	1	-1.02089	4.94452e-06	5.68029	123.56	-1.01561	0.000684052	-1.0262	0.000452075
ENSG00000010256.10	UQCRC1	protein_coding	3	-1	0.209912	0.0152828	6.54698	102.846	0.510469	0.0065718	-0.170197	0.325344
ENSG00000010270.13	STARD3NL	protein_coding	7	1	0.744259	4.17825e-06	5.19247	27.4063	0.588826	0.00297708	0.884562	8.68019e-05
ENSG00000010278.12	CD9	protein_coding	12	1	-1.11178	1.12919e-05	1.90344	9.00329	-0.870217	0.00589179	-1.40208	0.000126868
ENSG00000010292.12	NCAPD2	protein_coding	12	1	-0.073414	0.804969	5.42867	46.2537	0.0403219	0.904332	-0.19689	0.491613
ENSG00000010295.19	IFFO1	protein_coding	12	-1	0.551862	0.0210685	2.66563	2.92607	0.612346	0.0427582	0.488731	0.0727512
ENSG00000010318.20	PHF7	protein_coding	3	1	0.919787	0.0132707	1.38761	1.48873	0.539055	0.219253	1.22073	0.00827814
ENSG00000010322.15	NISCH	protein_coding	3	1	0.926854	1.07541e-07	5.30582	24.1981	0.965345	5.54167e-05	0.887307	9.68196e-05
ENSG00000010361.13	FUZ	protein_coding	19	-1	0.21113	0.201909	4.81072	20.9991	0.281049	0.116342	0.137649	0.435871
ENSG00000010404.17	IDS	protein_coding	X	-1	0.241438	0.418498	4.05957	13.0813	0.187798	0.484804	0.293155	0.292188
ENSG00000010539.11	ZNF200	protein_coding	16	-1	0.220124	0.425804	2.89488	5.80814	0.0988973	0.713232	0.33195	0.203886
ENSG00000010626.14	LRRC23	protein_coding	12	1	0.988747	0.000182061	2.34863	2.53852	0.735221	0.0208395	1.20431	0.000721728
ENSG00000010803.16	SCMH1	protein_coding	1	-1	-0.0724682	0.252234	4.49012	18.0164	0.173165	0.512734	-0.368681	0.133664
ENSG00000010810.17	FYN	protein_coding	6	-1	1.17299	2.05829e-08	4.52749	14.9252	1.10052	6.13222e-05	1.242	1.54112e-05
ENSG00000010818.9	HIVEP2	protein_coding	6	-1	0.957111	0.290257	2.70055	4.78378	1.41895	0.113707	0.273722	0.732337
ENSG00000011007.12	ELOA	protein_coding	1	1	1.16861	3.87966e-10	6.54509	44.3858	1.20614	3.20407e-06	1.13008	4.67055e-06
ENSG00000011009.10	LYPLA2	protein_coding	1	1	-0.0160153	0.875654	3.2272	14.1156	0.102281	0.776495	-0.144885	0.701566
ENSG00000011021.21	CLCN6	protein_coding	1	1	0.93144	7.30851e-05	2.01203	2.4473	0.733082	0.0121091	1.10579	0.000460862
ENSG00000011028.13	MRC2	protein_coding	17	1	0.505957	0.236449	3.10182	5.6214	0.0140693	0.981381	0.872103	0.0639293
ENSG00000011052.21	NME1-NME2	protein_coding	17	1	0.861279	0.0725392	3.27234	3.83993	0.51807	0.385364	1.13833	0.0355878
ENSG00000011105.12	TSPAN9	protein_coding	12	1	-0.379964	0.153606	3.05201	5.18557	-0.670814	0.0521933	-0.138026	0.677864
ENSG00000011114.14	BTBD7	protein_coding	14	-1	2.11349	1.08731e-05	3.67088	6.7279	2.05571	0.00114552	2.16905	0.000626649
ENSG00000011132.11	APBA3	protein_coding	19	-1	-0.119084	0.902258	1.91004	2.68739	-0.247907	0.592601	-0.000827377	0.998674
ENSG00000011143.16	MKS1	protein_coding	17	-1	-0.0634445	0.931072	3.12935	8.68929	-0.0798779	0.761368	-0.0471961	0.856983
ENSG00000011198.7	ABHD5	protein_coding	3	1	0.0708078	0.550965	2.75555	8.48272	-0.0971525	0.680961	0.221237	0.320999
ENSG00000011243.17	AKAP8L	protein_coding	19	-1	0.924643	7.59957e-05	5.31281	30.9435	1.02972	0.00114552	0.811301	0.00508213
ENSG00000011258.15	MBTD1	protein_coding	17	-1	1.48608	1.35172e-06	4.10076	8.05699	1.38887	0.000445686	1.57715	0.000174618
ENSG00000011260.13	UTP18	protein_coding	17	1	0.689869	0.0247206	5.37725	29.1123	0.930817	0.0135055	0.40045	0.277971
ENSG00000011275.18	RNF216	protein_coding	7	-1	0.36307	0.0383276	4.64685	23.5252	0.643478	0.00663591	0.0146831	0.95248
ENSG00000011295.15	TTC19	protein_coding	17	1	0.0556595	0.67199	3.82919	15.8316	-0.132419	0.66641	0.222022	0.463801
ENSG00000011304.19	PTBP1	protein_coding	19	1	-0.14052	0.251455	6.18668	149.698	0.0220392	0.915488	-0.323749	0.0745431
ENSG00000011332.19	DPF1	protein_coding	19	-1	1.01714	0.000767972	3.03645	4.24636	1.23683	0.00294647	0.757879	0.0247627
ENSG00000011347.9	SYT7	protein_coding	11	-1	0.783207	0.0707675	1.66032	1.30721	1.16044	0.0229401	0.271004	0.579887
ENSG00000011376.9	LARS2	protein_coding	3	1	1.36706	3.57261e-07	5.1719	19.48	1.10226	0.000807784	1.59071	2.35534e-05
ENSG00000011405.13	PIK3C2A	protein_coding	11	-1	0.675895	0.00145035	4.11581	24.6182	0.542455	0.0370014	0.798031	0.0039914
ENSG00000011422.11	PLAUR	protein_coding	19	-1	0.101437	0.907152	1.57294	2.34828	0.207265	0.616135	-0.0127737	0.975904
ENSG00000011426.10	ANLN	protein_coding	7	1	-0.585816	0.0265397	4.3435	46.7354	-0.387646	0.26274	-0.815608	0.0155376
ENSG00000011451.17	WIZ	protein_coding	19	-1	0.0651561	0.963411	3.24603	7.00064	0.125607	0.744683	0.00206096	0.996371
ENSG00000011454.16	RABGAP1	protein_coding	9	1	0.520645	0.0534924	4.78198	14.9347	0.55187	0.0824493	0.488729	0.114587
ENSG00000011478.11	QPCTL	protein_coding	19	1	-0.306365	0.440864	2.23844	5.47063	-0.51427	0.199912	-0.124682	0.76703
ENSG00000011485.14	PPP5C	protein_coding	19	1	-0.266004	0.369936	4.86965	42.6323	-0.206965	0.492045	-0.327563	0.239589
ENSG00000011523.13	CEP68	protein_coding	2	1	0.647493	0.00299142	3.23687	6.90671	0.501449	0.0668763	0.780103	0.00496434
ENSG00000011566.14	MAP4K3	protein_coding	2	-1	-1.49071	0.01057	3.33959	10.6574	-1.12734	0.104849	-1.97759	0.0133092
ENSG00000011638.10	TMEM159	protein_coding	16	1	1.00989	0.00897276	2.45904	1.80358	1.06028	0.0312271	0.957682	0.0370143
ENSG00000012048.20	BRCA1	protein_coding	17	-1	1.12805	1.95616e-05	4.74541	18.1824	0.963089	0.00327642	1.27606	0.000411264
ENSG00000012061.15	ERCC1	protein_coding	19	-1	-1.42991	2.0445e-07	3.82403	27.5447	-1.40259	0.000131015	-1.45776	8.05776e-05
ENSG00000012174.11	MBTPS2	protein_coding	X	1	0.996746	4.92437e-06	3.569	8.17174	0.72677	0.00474003	1.22408	6.4957e-05
ENSG00000012211.12	PRICKLE3	protein_coding	X	-1	0.794154	0.0777254	1.36697	1.54381	0.482351	0.373472	1.0504	0.0399914
ENSG00000012232.8	EXTL3	protein_coding	8	1	1.64333	3.38093e-10	5.38309	21.0766	1.3352	2.35905e-05	1.8971	5.49773e-07
ENSG00000012660.13	ELOVL5	protein_coding	6	-1	-0.50085	0.00991346	4.69985	46.8486	-0.505058	0.0308426	-0.496654	0.0420249
ENSG00000012822.15	CALCOCO1	protein_coding	12	-1	0.201749	0.722372	3.13358	7.08951	0.212116	0.57217	0.191307	0.619973
ENSG00000012963.14	UBR7	protein_coding	14	1	-0.131353	0.109818	3.18491	10.6825	0.168475	0.521573	-0.510292	0.0441259
ENSG00000012983.11	MAP4K5	protein_coding	14	-1	-0.443903	0.0810983	3.12465	13.0978	-0.686574	0.0335213	-0.236234	0.469645
ENSG00000013016.15	EHD3	protein_coding	2	1	0.957309	0.000465093	2.28484	2.60204	1.0097	0.00539828	0.902945	0.00777702
ENSG00000013275.7	PSMC4	protein_coding	19	1	-0.853253	3.83653e-06	3.67924	27.7303	-0.558872	0.0116311	-1.22352	2.02866e-05
ENSG00000013288.8	MAN2B2	protein_coding	4	1	0.509754	0.0441753	2.33439	4.29046	0.399804	0.18598	0.611915	0.0403037
ENSG00000013306.15	SLC25A39	protein_coding	17	-1	0.390694	0.0440504	6.64862	59.459	0.524292	0.0247503	0.243449	0.301823
ENSG00000013364.18	MVP	protein_coding	16	1	1.69957	3.18528e-05	3.97317	3.00237	2.07712	0.000164276	1.1868	0.0138569
ENSG00000013374.15	NUB1	protein_coding	7	1	-0.833125	0.000139638	3.90032	32.191	-0.672112	0.0134954	-1.01439	0.000834869
ENSG00000013375.15	PGM3	protein_coding	6	-1	0.576433	0.171486	4.46843	23.5433	0.900521	0.0557191	0.157789	0.733162
ENSG00000013392.7	RWDD2A	protein_coding	6	1	0.919225	0.00555519	1.50719	1.95933	1.05497	0.0135016	0.769362	0.049509
ENSG00000013441.15	CLK1	protein_coding	2	-1	0.227282	0.678081	4.97651	34.0972	0.345441	0.38157	0.098575	0.823721
ENSG00000013503.9	POLR3B	protein_coding	12	1	0.888911	0.000409857	3.92191	10.7667	1.26738	0.000201186	0.374415	0.181616
ENSG00000013523.9	ANGEL1	protein_coding	14	-1	0.597739	0.00122874	4.20586	16.4237	0.915114	0.00034107	0.190259	0.360087
ENSG00000013561.17	RNF14	protein_coding	5	1	0.461181	0.0063839	4.58221	22.9315	0.498033	0.0199826	0.423363	0.0391881
ENSG00000013563.13	DNASE1L1	protein_coding	X	-1	1.71636	4.93891e-05	5.35764	8.56298	1.84975	0.00134077	1.56936	0.00272459
ENSG00000013573.16	DDX11	protein_coding	12	1	1.20311	9.5413e-09	5.35284	20.0237	1.13804	3.95628e-05	1.26538	1.06783e-05
ENSG00000013583.8	HEBP1	protein_coding	12	-1	0.295886	0.405811	0.883066	1.48719	0.58456	0.152611	-0.065378	0.886157
ENSG00000013588.7	GPRC5A	protein_coding	12	1	-0.366436	0.641658	-0.222247	0.886148	-0.40702	0.494171	-0.326964	0.574963
ENSG00000013810.18	TACC3	protein_coding	4	1	-0.136231	0.465595	4.12484	17.3452	-0.305082	0.175051	0.014913	0.953064
ENSG00000014123.9	UFL1	protein_coding	6	1	-0.338022	0.394513	3.01576	9.16415	-0.284822	0.459753	-0.39326	0.281998
ENSG00000014138.8	POLA2	protein_coding	11	1	0.370724	0.00978689	4.83246	24.1664	0.410423	0.0227361	0.3299	0.0561724
ENSG00000014164.6	ZC3H3	protein_coding	8	-1	0.763411	0.0400941	1.88851	1.80881	0.98017	0.0297409	0.508225	0.224314
ENSG00000014216.15	CAPN1	protein_coding	11	1	0.752084	0.00696159	4.1832	13.1698	0.437179	0.182418	1.01042	0.00473871
ENSG00000014641.17	MDH1	protein_coding	2	1	-0.0728626	0.0342268	5.40092	66.3016	0.360621	0.23447	-0.695441	0.0235476
ENSG00000014824.13	SLC30A9	protein_coding	4	1	0.0188213	0.445191	4.99882	47.2672	-0.155987	0.42791	0.17472	0.363756
ENSG00000014914.20	MTMR11	protein_coding	1	-1	0.214396	0.704221	0.723969	1.35964	0.0906718	0.833737	0.328343	0.404949
ENSG00000014919.12	COX15	protein_coding	10	-1	0.720498	2.9947e-05	4.84536	26.5359	1.0121	3.87785e-05	0.354636	0.0549283
ENSG00000015133.18	CCDC88C	protein_coding	14	-1	1.58256	2.20042e-05	2.0738	2.44543	1.8827	0.000287744	1.20311	0.0053139
ENSG00000015153.14	YAF2	protein_coding	12	-1	-1.12732	0.000246505	1.67304	5.60605	-1.03085	0.00846722	-1.2307	0.00247263
ENSG00000015171.19	ZMYND11	protein_coding	10	1	1.80089	1.03509e-08	4.56243	11.1852	1.69757	3.88867e-05	1.8973	1.18305e-05
ENSG00000015475.18	BID	protein_coding	22	-1	0.287723	0.323381	3.56172	11.1228	0.138863	0.677844	0.42265	0.143148
ENSG00000015479.18	MATR3	protein_coding	5	1	-0.457512	0.00518505	6.0717	116.397	-0.107806	0.660167	-0.92007	0.000936258
ENSG00000015532.9	XYLT2	protein_coding	17	1	1.11794	1.7015e-05	4.27892	9.25421	0.807042	0.00919308	1.37357	0.000126191
ENSG00000015568.12	RGPD5	protein_coding	2	1	-0.181686	0.78303	3.75588	16.579	-0.479736	0.450759	0.0652076	0.928392
ENSG00000015676.17	NUDCD3	protein_coding	7	-1	0.28389	0.135365	5.56219	31.5795	0.396813	0.0682687	0.161372	0.440143
ENSG00000016082.14	ISL1	protein_coding	5	1	0.928181	0.00075603	1.94799	2.75398	1.14826	0.00207712	0.668382	0.0345238
ENSG00000016391.10	CHDH	protein_coding	3	-1	0.88269	0.0162082	2.97744	3.50242	0.442477	0.36355	1.21952	0.00629757
ENSG00000016864.18	GLT8D1	protein_coding	3	-1	0.590375	0.00225013	4.40071	17.7147	0.493483	0.0480742	0.681167	0.00501665
ENSG00000017260.19	ATP2C1	protein_coding	3	1	1.91975	1.05102e-06	5.76077	22.9597	1.81962	0.000322848	2.01337	0.000184595
ENSG00000017797.12	RALBP1	protein_coding	18	1	0.606711	0.00186144	4.07191	15.0092	0.768766	0.00289385	0.424121	0.0674106
ENSG00000018189.12	RUFY3	protein_coding	4	1	0.569831	0.0382046	3.33654	9.79044	0.715948	0.0295752	0.407229	0.212891
ENSG00000018236.14	CNTN1	protein_coding	12	1	2.02886	7.03238e-08	2.56937	3.13157	1.62644	0.000361166	2.34316	9.50279e-06
ENSG00000018280.16	SLC11A1	protein_coding	2	1	-0.199276	0.695252	0.968763	1.33796	-0.418812	0.334099	-0.00877695	0.986095
ENSG00000018408.14	WWTR1	protein_coding	3	-1	-0.296995	0.603293	0.878513	2.79247	-0.183593	0.716273	-0.420078	0.355843
ENSG00000018510.13	AGPS	protein_coding	2	1	0.0664281	0.922852	4.36039	30.0337	0.162733	0.680643	-0.0367688	0.931261
ENSG00000018610.13	CXorf56	protein_coding	X	-1	0.00124772	0.902405	5.50634	73.9855	0.05537	0.769534	-0.0549844	0.769421
ENSG00000018699.11	TTC27	protein_coding	2	1	0.00372227	0.141824	4.0762	17.2802	0.443621	0.304325	-0.632285	0.104845
ENSG00000018869.16	ZNF582	protein_coding	19	-1	1.09582	0.0006705	1.24719	1.39323	0.988198	0.0177193	1.19597	0.00354459
ENSG00000019144.18	PHLDB1	protein_coding	11	1	0.604004	0.00586052	2.89796	3.59186	0.908215	0.00186175	0.21802	0.381573
ENSG00000019485.13	PRDM11	protein_coding	11	1	2.32433	9.57624e-08	2.23309	1.28778	2.54096	4.0893e-05	2.06933	0.000116129
ENSG00000019549.9	SNAI2	protein_coding	8	-1	-0.768381	0.00143146	2.37692	10.8442	-0.77864	0.0144751	-0.758194	0.0100551
ENSG00000019995.6	ZRANB1	protein_coding	10	1	1.87028	1.35378e-07	5.59855	17.1285	1.9247	9.75254e-05	1.81374	7.01043e-05
ENSG00000020129.15	NCDN	protein_coding	1	1	-0.230545	0.388047	3.96054	19.1064	-0.117557	0.67468	-0.35314	0.187501
ENSG00000020181.17	ADGRA2	protein_coding	8	1	0.511079	0.0753249	2.50875	3.18382	0.725292	0.0339731	0.259418	0.422902
ENSG00000020256.19	ZFP64	protein_coding	20	-1	0.667593	0.00124069	4.35301	13.2045	0.176747	0.462381	1.03316	0.000268486
ENSG00000020426.10	MNAT1	protein_coding	14	1	-0.481467	0.159922	3.829	24.3838	-0.577138	0.119494	-0.391748	0.312025
ENSG00000020577.13	SAMD4A	protein_coding	14	1	1.12563	0.00306272	2.04096	1.68456	0.485984	0.239341	1.56725	0.00142438
ENSG00000020633.18	RUNX3	protein_coding	1	-1	1.13715	0.0109237	1.31306	1.2218	1.12775	0.0411273	1.14649	0.0352424
ENSG00000020922.12	MRE11	protein_coding	11	-1	0.463591	0.133735	4.33651	15.6065	0.522274	0.12016	0.40242	0.246205
ENSG00000021300.13	PLEKHB1	protein_coding	11	1	0.433549	0.392123	1.88949	2.79104	0.726941	0.141779	0.0648527	0.906218
ENSG00000021355.12	SERPINB1	protein_coding	6	-1	-0.358038	0.173243	1.19869	2.48463	0.0759616	0.89145	-0.98169	0.0464431
ENSG00000021574.11	SPAST	protein_coding	2	1	1.12955	4.74732e-05	4.74164	16.8015	1.00227	0.00367883	1.2465	0.000951467
ENSG00000021645.18	NRXN3	protein_coding	14	1	0.684085	0.0526835	2.00559	2.22091	0.541165	0.20073	0.814115	0.0462037
ENSG00000021762.19	OSBPL5	protein_coding	11	-1	0.923288	0.111489	0.631404	0.529664	1.00632	0.146561	0.83518	0.160063
ENSG00000021776.10	AQR	protein_coding	15	-1	0.337405	0.0850567	4.39929	19.2873	0.5857	0.0187458	0.0373075	0.891058
ENSG00000021826.14	CPS1	protein_coding	2	1	0.777299	6.19716e-05	4.4597	12.4233	0.604096	0.011334	0.931919	0.000411895
ENSG00000022267.16	FHL1	protein_coding	X	1	-1.02084	4.4136e-08	4.47346	50.4082	-1.02168	4.99613e-05	-1.02001	4.21079e-05
ENSG00000022277.12	RTFDC1	protein_coding	20	1	0.149911	0.379967	5.05835	46.6889	0.354994	0.163409	-0.0892341	0.750412
ENSG00000022567.9	SLC45A4	protein_coding	8	-1	1.58824	8.11828e-06	2.68985	2.71659	1.08812	0.00920431	1.9589	5.70524e-05
ENSG00000022840.15	RNF10	protein_coding	12	1	0.920364	1.1886e-05	6.33459	47.6456	1.20439	6.23152e-05	0.566357	0.0126724
ENSG00000022976.15	ZNF839	protein_coding	14	1	2.60999	2.35446e-13	3.85121	2.86675	2.62627	1.2548e-07	2.59353	5.5858e-08
ENSG00000023041.11	ZDHHC6	protein_coding	10	-1	1.33257	3.68378e-07	5.3962	21.3387	1.54122	2.69606e-05	1.08857	0.000728913
ENSG00000023171.16	GRAMD1B	protein_coding	11	1	0.521484	0.0131846	1.2861	1.28978	-0.695479	0.112876	1.17208	0.0159589
ENSG00000023191.16	RNH1	protein_coding	11	-1	-0.713398	0.00284227	3.92149	20.2458	-0.575365	0.0463921	-0.866048	0.00675638
ENSG00000023228.13	NDUFS1	protein_coding	2	-1	1.12232	1.13533e-07	5.05539	19.8179	1.28232	1.94272e-05	0.942342	0.000292402
ENSG00000023287.12	RB1CC1	protein_coding	8	-1	-0.313318	0.220869	3.9992	27.3846	-0.477676	0.0976572	-0.165784	0.585753
ENSG00000023318.7	ERP44	protein_coding	9	-1	-0.465726	0.15315	3.55352	24.2321	-0.415765	0.215546	-0.517479	0.163507
ENSG00000023330.14	ALAS1	protein_coding	3	1	0.862458	0.000183812	5.82877	33.4313	1.03157	0.00111667	0.670863	0.0136103
ENSG00000023516.8	AKAP11	protein_coding	13	1	0.409762	0.14328	4.08311	16.9419	0.461714	0.125799	0.355869	0.257
ENSG00000023572.8	GLRX2	protein_coding	1	-1	-0.622388	0.0055137	2.82993	11.4072	-0.34679	0.257556	-0.963369	0.00257334
ENSG00000023608.4	SNAPC1	protein_coding	14	1	-0.860801	0.00130238	1.05564	6.09969	-0.659832	0.0413402	-1.09437	0.00316937
ENSG00000023697.12	DERA	protein_coding	12	1	-0.90973	1.96619e-06	2.00413	9.7137	-0.818588	0.000893933	-1.00702	0.000129603
ENSG00000023734.10	STRAP	protein_coding	12	1	1.11704	0.000792369	6.25557	72.5228	1.09672	0.0092046	1.13709	0.00820551
ENSG00000023839.10	ABCC2	protein_coding	10	1	0.0132804	0.727709	1.11246	1.05407	0.310266	0.571275	-0.361121	0.630022
ENSG00000023902.13	PLEKHO1	protein_coding	1	1	1.7466	1.31629e-11	5.01257	10.0143	1.72742	9.32142e-07	1.76552	4.79725e-07
ENSG00000023909.9	GCLM	protein_coding	1	-1	-0.267175	0.167224	2.3391	9.92181	-0.673664	0.0443783	0.0495994	0.890641
ENSG00000024048.10	UBR2	protein_coding	6	1	0.851902	9.08345e-05	4.22125	12.7974	0.414004	0.078243	1.18737	9.02698e-05
ENSG00000024526.16	DEPDC1	protein_coding	1	-1	-1.54475	1.79218e-08	4.02454	50.9834	-1.65782	1.59608e-05	-1.43989	5.12141e-05
ENSG00000024862.17	CCDC28A	protein_coding	6	1	0.198481	0.39531	3.21968	7.84521	0.246562	0.265769	0.148742	0.489297
ENSG00000025039.14	RRAGD	protein_coding	6	-1	0.706628	0.00418152	3.79773	8.59516	0.266891	0.356769	1.04317	0.0013577
ENSG00000025156.12	HSF2	protein_coding	6	1	-0.679832	0.0014426	2.9441	14.5456	-0.612863	0.0192305	-0.750062	0.00763417
ENSG00000025293.16	PHF20	protein_coding	20	1	-0.547298	0.00594431	4.02036	10.5875	-0.554604	0.0256107	-0.540029	0.0281899
ENSG00000025423.11	HSD17B6	protein_coding	12	1	0.843188	0.109665	1.88083	2.69924	1.1244	0.058219	0.493556	0.394617
ENSG00000025434.18	NR1H3	protein_coding	11	1	1.11296	6.16192e-06	3.01331	3.33886	1.21244	0.000297648	1.0061	0.00131406
ENSG00000025708.13	TYMP	protein_coding	22	-1	0.992846	0.00521664	0.986183	0.46181	0.853157	0.0559509	1.1202	0.0111234
ENSG00000025770.18	NCAPH2	protein_coding	22	1	0.721591	0.00103813	6.27103	50.7676	0.780148	0.00555702	0.660556	0.0183295
ENSG00000025772.7	TOMM34	protein_coding	20	-1	-0.734481	1.6183e-05	3.49681	21.626	-0.446444	0.0313988	-1.09474	3.50118e-05
ENSG00000025796.13	SEC63	protein_coding	6	-1	0.586548	0.124066	4.36666	18.6421	0.599642	0.135339	0.573333	0.198567
ENSG00000025800.13	KPNA6	protein_coding	1	1	-0.291933	0.0352534	5.85435	71.0921	-0.161064	0.360616	-0.435868	0.0158599
ENSG00000026025.15	VIM	protein_coding	10	1	-1.66256	1.1144e-11	5.87426	187.812	-1.53403	1.55982e-06	-1.80366	2.41298e-07
ENSG00000026036.21	RTEL1-TNFRSF6B	protein_coding	20	1	1.72614	1.29597e-05	2.25791	1.03112	1.43627	0.00430771	1.9674	0.000201117
ENSG00000026103.21	FAS	protein_coding	10	1	0.599295	0.0671172	1.04398	1.45846	0.531278	0.147154	0.664248	0.0846997
ENSG00000026297.15	RNASET2	protein_coding	6	-1	0.394975	0.00518358	3.78984	12.5926	0.546004	0.00351149	0.226267	0.175962
ENSG00000026559.13	KCNG1	protein_coding	20	-1	0.54077	0.143772	2.13184	2.03855	0.500478	0.242534	0.579966	0.133894
ENSG00000026652.13	AGPAT4	protein_coding	6	-1	-0.312932	0.279831	2.95209	8.31271	-0.253519	0.403779	-0.374898	0.195949
ENSG00000026950.16	BTN3A1	protein_coding	6	1	2.05807	2.6419e-08	2.50682	1.79872	2.4367	4.61819e-06	1.54326	0.000265852
ENSG00000027001.9	MIPEP	protein_coding	13	-1	-0.879024	0.0103678	2.48138	4.59981	-0.561241	0.212244	-1.28718	0.00643015
ENSG00000027075.14	PRKCH	protein_coding	14	1	1.63968	0.000644813	1.26177	0.784319	1.56394	0.0110397	1.71164	0.00544929
ENSG00000027697.13	IFNGR1	protein_coding	6	-1	-0.118082	0.60044	4.21063	22.1778	-0.243849	0.254651	-0.00240517	0.992732
ENSG00000027847.13	B4GALT7	protein_coding	5	1	0.830523	0.000912407	4.57614	10.3773	1.00893	0.00268477	0.626904	0.0328831
ENSG00000028116.16	VRK2	protein_coding	2	1	-0.243199	0.210566	1.85116	6.76676	-0.38196	0.0889167	-0.116621	0.603278
ENSG00000028203.17	VEZT	protein_coding	12	1	0.717058	9.81145e-05	4.39824	23.0358	0.633894	0.00660642	0.795688	0.00116235
ENSG00000028310.17	BRD9	protein_coding	5	-1	0.822743	0.00728756	4.32257	10.2821	0.631402	0.0885594	0.991653	0.0102848
ENSG00000028528.14	SNX1	protein_coding	15	1	-0.0960051	0.834001	4.68893	16.2948	0.0590736	0.898632	-0.269784	0.536724
ENSG00000028839.9	TBPL1	protein_coding	6	1	-0.895536	0.00261845	3.68955	18.7772	-1.03931	0.00670525	-0.764799	0.0426317
ENSG00000029153.14	ARNTL2	protein_coding	12	1	0.816124	0.000524929	4.5085	16.8017	1.00602	0.00129788	0.597389	0.0369526
ENSG00000029363.16	BCLAF1	protein_coding	6	-1	-0.0684858	0.653273	6.38972	130.989	0.0984777	0.747429	-0.257332	0.392656
ENSG00000029364.11	SLC39A9	protein_coding	14	1	0.0449552	0.809934	5.57452	63.2918	-0.017401	0.919887	0.104728	0.490015
ENSG00000029639.10	TFB1M	protein_coding	6	-1	-1.04369	1.78851e-06	2.5855	7.75385	-0.817168	0.00268319	-1.31252	3.90451e-05
ENSG00000029725.16	RABEP1	protein_coding	17	1	-0.506636	0.114332	4.78684	31.3904	-0.47661	0.172172	-0.537301	0.140673
ENSG00000029993.14	HMGB3	protein_coding	X	1	0.553446	0.12124	6.97108	128.029	0.58853	0.131316	0.517489	0.198725
ENSG00000030066.13	NUP160	protein_coding	11	-1	0.0105084	0.578154	5.65527	41.8022	0.225564	0.506325	-0.242317	0.468005
ENSG00000030110.12	BAK1	protein_coding	6	-1	1.48523	3.16903e-08	6.38982	35.6199	1.61454	1.45806e-05	1.34317	0.00010191
ENSG00000030419.16	IKZF2	protein_coding	2	-1	0.668421	0.181588	0.217794	1.37864	0.489267	0.373657	0.827766	0.117885
ENSG00000030582.17	GRN	protein_coding	17	1	-1.0903	1.25352e-07	4.39311	33.1487	-0.86921	0.000582162	-1.35151	1.083e-05
ENSG00000031003.10	FAM13B	protein_coding	5	-1	1.22861	1.05466e-06	4.90025	19.0214	1.01361	0.000934021	1.41569	6.40404e-05
ENSG00000031081.10	ARHGAP31	protein_coding	3	1	0.623143	0.501223	-0.143442	0.923475	0.647073	0.40887	0.598809	0.458366
ENSG00000031691.6	CENPQ	protein_coding	6	1	-0.634158	0.118872	1.05222	4.29954	-0.574305	0.188193	-0.696603	0.135226
ENSG00000031698.12	SARS	protein_coding	1	1	0.731724	4.12228e-05	7.61698	159.717	1.02451	4.99613e-05	0.36399	0.06016
ENSG00000031823.14	RANBP3	protein_coding	19	-1	-0.211938	0.342023	4.51966	28.355	-0.097457	0.696049	-0.336293	0.15109
ENSG00000032219.18	ARID4A	protein_coding	14	1	0.350073	0.29371	2.9188	3.60241	0.215515	0.496546	0.473145	0.17051
ENSG00000032389.12	EIPR1	protein_coding	2	-1	0.617012	0.00435283	3.40709	6.59628	0.562046	0.0378973	0.66996	0.0133755
ENSG00000032444.15	PNPLA6	protein_coding	19	1	0.180158	0.685418	3.58157	6.3645	0.125843	0.709253	0.232501	0.452168
ENSG00000032742.17	IFT88	protein_coding	13	1	-0.872545	0.00644159	-0.085081	2.02466	-0.674245	0.0836958	-1.10251	0.00945274
ENSG00000033011.11	ALG1	protein_coding	16	1	-0.11792	0.685413	3.19466	15.2093	-0.279216	0.343883	0.0271434	0.932578
ENSG00000033030.13	ZCCHC8	protein_coding	12	-1	0.605341	0.00118212	3.98136	13.5125	0.780123	0.00177809	0.406427	0.0661661
ENSG00000033050.7	ABCF2	protein_coding	7	-1	0.604704	0.010687	6.84704	86.0724	0.801776	0.00803093	0.376389	0.17598
ENSG00000033100.16	CHPF2	protein_coding	7	1	0.140805	0.0590622	4.56272	19.7157	-0.261449	0.247113	0.455008	0.0431313
ENSG00000033170.16	FUT8	protein_coding	14	1	0.0316374	0.96273	4.57927	19.1902	-0.0314065	0.934815	0.0920414	0.791289
ENSG00000033178.12	UBA6	protein_coding	4	-1	-0.781562	0.0143978	3.51083	25.4769	-0.579323	0.13893	-1.01685	0.0143593
ENSG00000033327.12	GAB2	protein_coding	11	-1	0.815537	0.0368396	1.98853	1.4158	0.546447	0.248033	1.04224	0.0243036
ENSG00000033627.16	ATP6V0A1	protein_coding	17	1	-0.110609	0.635784	4.66574	26.6231	0.0496609	0.875675	-0.290934	0.319174
ENSG00000033800.13	PIAS1	protein_coding	15	1	-0.0621819	0.0100827	4.5211	20.3793	-0.70378	0.00888245	0.380361	0.148794
ENSG00000033867.16	SLC4A7	protein_coding	3	-1	1.70449	3.52828e-08	5.27507	13.5149	1.87103	1.50388e-05	1.51617	0.00011059
ENSG00000034053.14	APBA2	protein_coding	15	1	1.35989	0.0827264	1.91715	1.44588	1.50156	0.117298	1.20278	0.137569
ENSG00000034152.18	MAP2K3	protein_coding	17	1	1.1131	1.97433e-05	2.7683	4.34724	0.945921	0.00402144	1.26291	0.000338414
ENSG00000034510.5	TMSB10	protein_coding	2	1	-2.23777	3.34365e-12	6.02303	466.994	-2.27771	2.22457e-07	-2.19891	4.87163e-07
ENSG00000034533.11	ASTE1	protein_coding	3	-1	0.779522	0.0162638	2.50442	5.82882	0.64365	0.111575	0.903691	0.0206016
ENSG00000034677.12	RNF19A	protein_coding	8	-1	2.50273	4.84257e-08	4.55034	6.98174	3.04828	3.57008e-06	1.6149	0.000649565
ENSG00000034693.14	PEX3	protein_coding	6	1	-2.24652	6.2326e-09	1.9617	14.9323	-1.80152	0.000166574	-2.89333	1.62466e-06
ENSG00000034713.7	GABARAPL2	protein_coding	16	1	-0.888335	2.57742e-07	3.38994	23.8961	-0.798294	0.000324245	-0.984373	4.15696e-05
ENSG00000035115.21	SH3YL1	protein_coding	2	-1	0.262656	0.473638	1.11847	1.79072	0.544559	0.202521	-0.0880444	0.846134
ENSG00000035141.7	FAM136A	protein_coding	2	-1	1.12871	1.04947e-07	6.47042	50.8159	1.11154	8.71857e-05	1.14567	5.99792e-05
ENSG00000035403.17	VCL	protein_coding	10	1	0.724695	0.00021239	6.05575	44.5117	0.753508	0.0033713	0.695294	0.00527779
ENSG00000035499.12	DEPDC1B	protein_coding	5	-1	0.759895	3.46337e-05	4.03961	13.7198	0.704634	0.00302897	0.813118	0.000822437
ENSG00000035681.7	NSMAF	protein_coding	8	-1	0.168137	0.701984	3.65446	9.08311	0.0865494	0.789888	0.245357	0.424828
ENSG00000035687.9	ADSS	protein_coding	1	-1	0.906346	0.00376187	5.57284	41.1581	0.946	0.017089	0.865571	0.025152
ENSG00000035862.12	TIMP2	protein_coding	17	-1	0.12676	0.628964	3.0953	8.44702	-0.00585296	0.984074	0.248202	0.27862
ENSG00000035928.15	RFC1	protein_coding	4	-1	-0.363374	0.436611	4.25002	20.0173	-0.27079	0.525201	-0.46231	0.287659
ENSG00000036054.12	TBC1D23	protein_coding	3	1	0.874196	0.00293818	3.45538	12.2467	1.23888	0.00122608	0.384953	0.265366
ENSG00000036257.12	CUL3	protein_coding	2	-1	-0.0880562	0.656275	4.25224	28.7757	0.122971	0.755819	-0.335328	0.391548
ENSG00000036549.12	ZZZ3	protein_coding	1	-1	0.224623	0.0997004	5.73408	54.8891	0.191371	0.215937	0.257125	0.094352
ENSG00000036672.15	USP2	protein_coding	11	-1	0.141354	0.828628	2.03327	2.85154	0.167432	0.629531	0.114796	0.754569
ENSG00000037042.8	TUBG2	protein_coding	17	1	-0.273799	0.432811	0.800887	2.10264	-0.531474	0.167214	-0.0552471	0.891525
ENSG00000037241.7	RPL26L1	protein_coding	5	1	-2.20214	4.15632e-12	3.61806	51.9396	-1.84848	2.12109e-06	-2.67167	6.39774e-08
ENSG00000037280.15	FLT4	protein_coding	5	-1	0.505	0.0794913	3.97175	11.253	0.46179	0.156037	0.546953	0.0984198
ENSG00000037474.14	NSUN2	protein_coding	5	-1	0.521877	0.000278922	5.18123	39.5868	0.622102	0.00134203	0.414166	0.017857
ENSG00000037637.10	FBXO42	protein_coding	1	-1	0.508809	0.0631553	4.05655	10.918	0.709646	0.0293996	0.275421	0.393472
ENSG00000037749.11	MFAP3	protein_coding	5	1	-0.145607	0.717133	3.53618	14.1419	-0.0719876	0.819953	-0.223186	0.4265
ENSG00000037757.13	MRI1	protein_coding	19	1	-1.46193	5.88835e-08	3.20524	27.9452	-1.65017	1.96337e-05	-1.29544	0.000145048
ENSG00000037897.16	METTL1	protein_coding	12	-1	-0.609241	0.00275844	2.93173	9.52885	-0.771454	0.00491592	-0.463438	0.0616517
ENSG00000038002.8	AGA	protein_coding	4	-1	-0.519607	0.0427453	2.10791	6.90361	-0.62612	0.0474307	-0.42042	0.151898
ENSG00000038210.12	PI4K2B	protein_coding	4	1	0.0218408	0.312541	1.84486	5.25502	0.270595	0.312926	-0.278928	0.295384
ENSG00000038219.12	BOD1L1	protein_coding	4	-1	-0.201008	0.31234	2.32303	4.72339	-0.816049	0.127021	0.228836	0.727032
ENSG00000038274.16	MAT2B	protein_coding	5	1	0.241208	0.356145	4.07486	22.0237	0.35762	0.166623	0.114572	0.669294
ENSG00000038295.7	TLL1	protein_coding	4	1	1.36627	0.0122294	0.968007	0.704945	0.6774	0.262607	1.83058	0.00628783
ENSG00000038358.14	EDC4	protein_coding	16	1	-0.0741365	0.841515	4.29394	22.7894	-0.00185398	0.994712	-0.150232	0.495398
ENSG00000038382.18	TRIO	protein_coding	5	1	1.42893	2.75162e-07	5.20077	13.3893	1.46067	0.000103222	1.39647	0.000139911
ENSG00000038427.15	VCAN	protein_coding	5	1	0.173841	0.684874	4.62076	19.8231	0.17342	0.585732	0.174261	0.546707
ENSG00000038532.14	CLEC16A	protein_coding	16	1	0.905267	1.17874e-05	3.99831	8.55308	1.03363	0.000287744	0.764358	0.00272001
ENSG00000039068.18	CDH1	protein_coding	16	1	2.38312	0.0492788	0.35863	0.645425	1.84896	0.15345	2.77206	0.0557393
ENSG00000039123.15	SKIV2L2	protein_coding	5	1	1.39175	1.38078e-06	5.6692	35.1546	1.43348	0.00019254	1.34877	0.000413428
ENSG00000039319.16	ZFYVE16	protein_coding	5	1	-0.31909	0.434965	3.41897	14.3496	-0.0955005	0.835449	-0.583803	0.179795
ENSG00000039523.19	RIPOR1	protein_coding	16	1	0.807924	0.0163675	1.59251	1.46141	0.310814	0.447437	1.17695	0.0051755
ENSG00000039560.13	RAI14	protein_coding	5	1	1.26352	0.00145673	3.00988	10.0944	1.57125	0.00236152	0.871857	0.0628456
ENSG00000039650.11	PNKP	protein_coding	19	-1	0.181683	0.69546	3.80803	9.65831	0.191274	0.561343	0.172027	0.587236
ENSG00000040199.18	PHLPP2	protein_coding	16	-1	1.53472	4.14296e-08	4.73412	14.0601	1.2301	0.000177461	1.7861	1.10927e-05
ENSG00000040275.16	SPDL1	protein_coding	5	1	-1.50573	9.24525e-07	2.79488	18.5148	-1.41554	0.000306216	-1.60193	0.000169889
ENSG00000040341.17	STAU2	protein_coding	8	-1	-0.481884	0.562255	3.08157	9.9118	-0.582083	0.389986	-0.388194	0.579755
ENSG00000040487.12	PQLC2	protein_coding	1	1	-0.386836	0.101037	2.36504	4.2727	-0.629002	0.0384817	-0.179537	0.538387
ENSG00000040531.14	CTNS	protein_coding	17	1	-1.17351	6.01157e-05	2.34952	8.02807	-1.34002	0.000734488	-1.02424	0.00615041
ENSG00000040633.12	PHF23	protein_coding	17	-1	1.04039	1.20092e-07	6.00307	36.9397	0.970998	0.000147578	1.10659	4.08366e-05
ENSG00000040933.15	INPP4A	protein_coding	2	1	1.01669	3.76251e-05	3.93784	8.0448	1.39955	4.76687e-05	0.493992	0.0571401
ENSG00000041357.15	PSMA4	protein_coding	15	1	-0.14979	0.195194	5.77766	112.021	0.125478	0.64247	-0.490264	0.0754504
ENSG00000041802.10	LSG1	protein_coding	3	-1	-0.0148681	0.00952656	3.73394	17.6302	-0.598046	0.0138459	0.399276	0.089424
ENSG00000041880.14	PARP3	protein_coding	3	1	0.753565	0.0141054	1.98389	2.29885	0.735243	0.0484354	0.771658	0.0402186
ENSG00000041982.15	TNC	protein_coding	9	-1	-0.0200896	0.200575	0.847817	1.29618	-0.818582	0.13806	0.490923	0.364071
ENSG00000041988.15	THAP3	protein_coding	1	1	1.41782	5.92343e-08	4.62102	10.8159	1.48783	3.82567e-05	1.34423	7.49057e-05
ENSG00000042088.13	TDP1	protein_coding	14	1	0.326339	0.115601	4.14018	20.8951	0.567936	0.0274496	0.0359802	0.894792
ENSG00000042286.14	AIFM2	protein_coding	10	-1	1.20457	0.000903932	1.5937	1.03339	1.44501	0.00226536	0.915891	0.0385706
ENSG00000042317.16	SPATA7	protein_coding	14	1	-0.576004	0.0467752	0.824402	2.71765	-0.607968	0.0767773	-0.544732	0.104599
ENSG00000042429.11	MED17	protein_coding	11	1	-0.305597	0.0310043	4.2146	17.7913	-0.448794	0.0153638	-0.175338	0.319464
ENSG00000042445.13	RETSAT	protein_coding	2	-1	0.67006	0.000614421	4.19893	11.2441	0.251572	0.262634	0.994054	0.000217184
ENSG00000042493.15	CAPG	protein_coding	2	-1	0.318406	0.474719	2.3435	3.00621	0.485542	0.226292	0.129338	0.759966
ENSG00000042753.11	AP2S1	protein_coding	19	-1	-0.704115	2.09242e-05	5.32757	58.6925	-0.492327	0.0130798	-0.952432	0.000110747
ENSG00000042832.11	TG	protein_coding	8	1	-0.119529	0.376558	1.01348	0.467357	0.588488	0.539548	-1.56787	0.224271
ENSG00000043039.6	BARX2	protein_coding	11	1	-0.359044	0.421469	0.610162	1.67151	-0.467375	0.271829	-0.258282	0.526722
ENSG00000043093.13	DCUN1D1	protein_coding	3	-1	-1.75689	0.000452773	2.26317	8.65207	-1.46021	0.0169687	-2.13081	0.00240219
ENSG00000043143.20	JADE2	protein_coding	5	1	1.47634	0.000301406	1.00803	0.555982	1.15189	0.0191134	1.74106	0.00136483
ENSG00000043355.11	ZIC2	protein_coding	13	1	0.400115	0.0709041	3.79752	15.9139	0.459154	0.0759161	0.338557	0.175645
ENSG00000043514.15	TRIT1	protein_coding	1	-1	-0.00757251	0.984562	3.72495	12.5819	0.0244128	0.93617	-0.040283	0.886068
ENSG00000044090.8	CUL7	protein_coding	6	-1	0.489685	0.0509496	3.29266	6.15134	0.406535	0.19431	0.568302	0.0458319
ENSG00000044115.20	CTNNA1	protein_coding	5	1	0.782429	0.000193933	5.06762	26.7113	1.21952	3.36643e-05	0.15233	0.478635
ENSG00000044446.11	PHKA2	protein_coding	X	-1	0.562682	0.0260658	3.3929	7.65672	0.432124	0.159329	0.682399	0.0250824
ENSG00000044459.14	CNTLN	protein_coding	9	1	0.37072	0.120541	1.57764	3.6836	0.29409	0.272194	0.443484	0.0951683
ENSG00000044524.10	EPHA3	protein_coding	3	1	1.86195	2.96268e-10	3.76012	3.94304	1.88806	3.5128e-06	1.83535	3.21836e-06
ENSG00000044574.7	HSPA5	protein_coding	9	-1	0.993699	2.08318e-05	6.93037	87.0452	1.11873	0.000375064	0.856797	0.00384382
ENSG00000046604.12	DSG2	protein_coding	18	1	0.33936	0.292889	5.57968	52.3493	0.255372	0.4026	0.418726	0.209473
ENSG00000046647.13	GEMIN8	protein_coding	X	-1	0.00949595	0.736959	1.77494	3.64872	0.161415	0.620898	-0.160324	0.594431
ENSG00000046651.14	OFD1	protein_coding	X	1	0.0803747	0.133957	2.8889	8.95973	-0.376849	0.191956	0.427035	0.154448
ENSG00000046653.14	GPM6B	protein_coding	X	-1	0.0797481	0.948006	2.06469	5.33752	0.0218377	0.961426	0.135423	0.723272
ENSG00000046889.18	PREX2	protein_coding	8	1	1.38027	0.0102598	1.55452	1.08153	1.78385	0.00683846	0.817964	0.197181
ENSG00000047056.14	WDR37	protein_coding	10	1	0.484699	0.0108488	3.91112	6.82209	-0.0196784	0.942812	0.85769	0.00152519
ENSG00000047188.15	YTHDC2	protein_coding	5	1	1.20006	6.72312e-06	4.04572	13.4502	1.64779	9.87329e-06	0.547403	0.0434796
ENSG00000047230.14	CTPS2	protein_coding	X	-1	1.4945	1.73258e-08	4.14124	9.56373	1.26542	0.00013261	1.69215	5.94948e-06
ENSG00000047249.17	ATP6V1H	protein_coding	8	-1	-0.872434	4.06614e-05	3.51295	12.5106	-0.683711	0.0110859	-1.08961	0.000267145
ENSG00000047315.15	POLR2B	protein_coding	4	1	-0.0295736	0.868609	5.9383	74.1378	0.0671043	0.819433	-0.133198	0.650891
ENSG00000047346.12	FAM214A	protein_coding	15	-1	0.147544	0.920869	0.184935	0.879338	0.166225	0.775035	0.128618	0.812271
ENSG00000047365.11	ARAP2	protein_coding	4	-1	0.560036	0.140133	2.53061	2.97287	0.507491	0.210919	0.610735	0.148953
ENSG00000047410.13	TPR	protein_coding	1	-1	-0.38786	0.036981	5.29136	53.7673	-0.177489	0.475022	-0.634231	0.0127484
ENSG00000047578.12	KIAA0556	protein_coding	16	1	-0.0867523	0.87306	2.57008	3.39653	-0.222159	0.581164	0.0370294	0.930062
ENSG00000047579.19	DTNBP1	protein_coding	6	-1	0.869128	0.00112462	2.11125	3.24333	0.944186	0.00710203	0.78995	0.0156735
ENSG00000047597.5	XK	protein_coding	X	1	0.294283	0.560093	0.520891	1.50434	0.331554	0.42299	0.256024	0.53109
ENSG00000047621.11	C12orf4	protein_coding	12	-1	-0.0369419	0.924503	3.48099	12.6641	0.0869243	0.864992	-0.17245	0.737002
ENSG00000047634.14	SCML1	protein_coding	X	1	-0.416806	0.00812863	4.52071	48.5062	-0.464062	0.0196129	-0.371048	0.0526209
ENSG00000047849.21	MAP4	protein_coding	3	-1	-0.385362	0.0798724	5.65308	49.1242	-0.264347	0.324091	-0.517466	0.0476671
ENSG00000047932.13	GOPC	protein_coding	6	-1	0.212018	0.245189	3.95975	15.7941	0.473411	0.0907081	-0.107453	0.726776
ENSG00000048028.11	USP28	protein_coding	11	-1	0.817148	0.000467327	4.57568	14.9827	0.992436	0.00160579	0.617578	0.0262825
ENSG00000048140.17	TSPAN17	protein_coding	5	1	1.78105	2.47862e-11	5.6996	14.7085	1.88968	4.9206e-07	1.66357	1.75023e-06
ENSG00000048162.20	NOP16	protein_coding	5	-1	1.3885	2.47178e-10	6.22433	53.1528	1.31373	7.66742e-06	1.45958	1.22139e-06
ENSG00000048342.15	CC2D2A	protein_coding	4	1	-0.498484	0.213827	1.88868	3.44573	-0.446711	0.306504	-0.552184	0.17866
ENSG00000048392.11	RRM2B	protein_coding	8	-1	-0.0708358	0.741517	2.81487	13.1456	-0.370993	0.490566	0.1775	0.76174
ENSG00000048405.9	ZNF800	protein_coding	7	-1	-0.869695	0.00597105	1.68447	4.90224	-1.0898	0.00867718	-0.678767	0.0836286
ENSG00000048471.13	SNX29	protein_coding	16	1	1.22603	1.68004e-05	3.42806	4.62244	1.29839	0.000756867	1.14986	0.00151202
ENSG00000048544.5	MRPS10	protein_coding	6	-1	0.111535	0.771809	4.16118	31.1998	0.0826458	0.729525	0.139858	0.556283
ENSG00000048649.13	RSF1	protein_coding	11	-1	0.247105	0.538625	2.94745	9.02433	0.14346	0.679925	0.343801	0.309696
ENSG00000048707.13	VPS13D	protein_coding	1	1	1.08128	0.000162857	5.8116	21.1287	1.58658	3.91571e-05	0.296849	0.340176
ENSG00000048740.18	CELF2	protein_coding	10	1	0.299575	0.477491	0.551988	1.87815	0.367813	0.32315	0.22795	0.537066
ENSG00000048828.16	FAM120A	protein_coding	9	1	0.703329	3.87783e-07	5.79562	51.1098	0.652779	0.000295402	0.752168	7.02337e-05
ENSG00000048991.16	R3HDM1	protein_coding	2	1	0.0883035	0.86474	3.26133	12.9879	-0.00631367	0.984999	0.177095	0.535291
ENSG00000049130.14	KITLG	protein_coding	12	-1	0.0303903	0.865401	2.72301	6.80097	0.159896	0.675651	-0.111897	0.781907
ENSG00000049167.13	ERCC8	protein_coding	5	-1	0.437324	0.0042493	4.09734	13.1686	0.309529	0.0966522	0.554714	0.00510363
ENSG00000049192.14	ADAMTS6	protein_coding	5	-1	1.24642	0.00561778	1.63852	1.60636	1.02509	0.0497817	1.43827	0.0135998
ENSG00000049239.12	H6PD	protein_coding	1	1	0.990678	2.25595e-06	3.44494	5.89537	0.980497	0.000448965	1.00079	0.000298653
ENSG00000049245.12	VAMP3	protein_coding	1	1	-0.49279	0.0206988	4.3408	47.0202	-0.171358	0.558955	-0.907001	0.00545085
ENSG00000049246.14	PER3	protein_coding	1	1	0.350149	0.670553	0.712205	1.541	0.536906	0.360995	0.135569	0.852809
ENSG00000049323.15	LTBP1	protein_coding	2	1	1.54143	3.3777e-06	3.98754	5.55535	0.749119	0.0274788	2.04995	7.49728e-06
ENSG00000049449.8	RCN1	protein_coding	11	1	-0.0705525	0.903915	5.7258	52.8511	0.0364903	0.929659	-0.186179	0.640009
ENSG00000049541.10	RFC2	protein_coding	7	-1	-0.268766	0.244135	5.29942	43.1476	-0.176781	0.497155	-0.367017	0.131824
ENSG00000049618.22	ARID1B	protein_coding	6	1	0.991337	0.000126871	4.34	11.844	0.926788	0.00486148	1.05312	0.00208813
ENSG00000049656.13	CLPTM1L	protein_coding	5	-1	1.36735	2.7802e-09	6.64529	49.0976	1.3577	1.11795e-05	1.37695	1.04169e-05
ENSG00000049759.17	NEDD4L	protein_coding	18	1	0.512115	0.290996	2.50124	4.85604	0.959046	0.10244	-0.138833	0.815794
ENSG00000049769.12	PPP1R3F	protein_coding	X	1	0.0103967	0.994619	1.25588	0.85019	0.0507975	0.935814	-0.0311682	0.959668
ENSG00000049860.13	HEXB	protein_coding	5	1	-0.218513	0.848299	4.0533	24.2575	-0.101733	0.87786	-0.345586	0.572414
ENSG00000049883.14	PTCD2	protein_coding	5	1	-0.138036	0.71749	2.82557	6.98673	-0.108024	0.686024	-0.168686	0.510259
ENSG00000050130.17	JKAMP	protein_coding	14	1	0.030183	0.897686	3.34921	13.614	-0.0517519	0.84812	0.107713	0.68766
ENSG00000050344.8	NFE2L3	protein_coding	7	1	0.501337	0.467837	2.45715	6.56684	0.505969	0.407905	0.496691	0.412081
ENSG00000050393.11	MCUR1	protein_coding	6	-1	-0.926904	0.0120426	2.94863	23.312	-0.806439	0.0653438	-1.05835	0.0248243
ENSG00000050405.13	LIMA1	protein_coding	12	-1	0.0859797	0.641355	2.71223	9.5504	0.2625	0.399926	-0.115189	0.709855
ENSG00000050426.15	LETMD1	protein_coding	12	1	-0.365468	0.0409162	3.54933	13.0634	-0.608685	0.0135867	-0.1574	0.503125
ENSG00000050438.16	SLC4A8	protein_coding	12	1	2.77856	0.000913316	0.774411	0.540479	1.84028	0.0522699	3.34235	0.00169086
ENSG00000050555.17	LAMC3	protein_coding	9	1	0.157559	0.811628	1.03276	1.64396	0.0733389	0.861874	0.237132	0.525473
ENSG00000050748.17	MAPK9	protein_coding	5	-1	1.33721	2.67783e-08	5.56821	23.6082	0.993711	0.00032177	1.61445	3.87008e-06
ENSG00000050820.16	BCAR1	protein_coding	16	-1	1.00334	0.000670672	3.92469	9.52217	0.898631	0.0172936	1.10097	0.00363288
ENSG00000051009.10	FAM160A2	protein_coding	11	-1	0.0653248	0.908452	3.3388	7.82265	0.127299	0.604942	0.000568174	0.998202
ENSG00000051108.14	HERPUD1	protein_coding	16	1	0.934204	6.1335e-05	4.31874	14.8678	0.85324	0.00545344	1.01086	0.000846542
ENSG00000051128.18	HOMER3	protein_coding	19	-1	1.01581	0.0167867	1.99478	0.900068	0.985261	0.0732637	1.04572	0.0325531
ENSG00000051180.16	RAD51	protein_coding	15	1	1.37836	2.7062e-08	3.83192	8.20767	1.4272	2.89332e-05	1.3278	4.3518e-05
ENSG00000051341.13	POLQ	protein_coding	3	-1	1.56215	1.82373e-07	5.18522	17.4423	1.19972	0.000655057	1.85157	1.42868e-05
ENSG00000051382.8	PIK3CB	protein_coding	3	-1	1.3465	9.98628e-06	3.59607	3.73151	0.730868	0.0218583	1.77664	2.99818e-05
ENSG00000051523.10	CYBA	protein_coding	16	-1	-0.937452	0.00135808	3.31421	10.6573	-0.926388	0.0103997	-0.948601	0.0131993
ENSG00000051596.9	THOC3	protein_coding	5	-1	1.01239	4.40373e-06	5.44695	26.1065	1.03629	0.000456968	0.988098	0.00059809
ENSG00000051620.10	HEBP2	protein_coding	6	1	-0.510666	0.10497	5.0256	40.982	-0.272964	0.477677	-0.795411	0.0455098
ENSG00000051825.14	MPHOSPH9	protein_coding	12	-1	-1.01528	0.00292071	4.63452	46.0307	-0.922425	0.028371	-1.11453	0.0113914
ENSG00000052126.14	PLEKHA5	protein_coding	12	1	-0.187047	0.21276	2.06324	4.89073	0.112559	0.734481	-0.565633	0.0740565
ENSG00000052723.11	SIKE1	protein_coding	1	-1	-0.806011	0.000137558	4.86928	54.479	-0.614843	0.0222765	-1.02644	0.000497588
ENSG00000052749.13	RRP12	protein_coding	10	-1	1.06375	2.64653e-09	5.40219	34.4269	0.994906	2.28952e-05	1.12946	4.83149e-06
ENSG00000052795.12	FNIP2	protein_coding	4	1	0.719303	0.000166019	3.65896	6.70441	0.61763	0.0105599	0.81428	0.00128811
ENSG00000052802.12	MSMO1	protein_coding	4	1	-1.20204	2.82587e-07	3.86706	41.6251	-1.14849	0.000193359	-1.25766	7.68179e-05
ENSG00000052841.14	TTC17	protein_coding	11	1	-0.00786532	0.372151	4.77692	22.6075	-0.256926	0.279658	0.204462	0.425257
ENSG00000052850.5	ALX4	protein_coding	11	-1	1.42536	2.79867e-07	2.67692	2.5104	1.61209	5.00233e-05	1.21081	0.000293914
ENSG00000053254.15	FOXN3	protein_coding	14	-1	1.22698	0.0017489	4.24163	12.3198	1.13372	0.016379	1.31456	0.011109
ENSG00000053371.12	AKR7A2	protein_coding	1	-1	0.0657859	0.0700164	4.69665	28.8897	0.340412	0.0844916	-0.273707	0.155389
ENSG00000053372.4	MRTO4	protein_coding	1	1	0.988415	1.36e-05	6.9423	82.4561	0.911634	0.0016583	1.06132	0.000550143
ENSG00000053501.12	USE1	protein_coding	19	1	-0.203352	0.362928	2.96088	6.95686	-0.232421	0.281718	-0.174857	0.406903
ENSG00000053747.15	LAMA3	protein_coding	18	1	0.508281	0.296658	3.03187	3.12539	0.847783	0.094723	0.0634691	0.906471
ENSG00000053770.11	AP5M1	protein_coding	14	1	-0.497666	0.1125	3.18864	13.8666	-0.467948	0.175706	-0.528009	0.13505
ENSG00000053900.10	ANAPC4	protein_coding	4	1	-0.155274	0.27973	2.85967	9.60318	-0.433177	0.101626	0.0776452	0.778152
ENSG00000054116.11	TRAPPC3	protein_coding	1	-1	1.06225	0.00221134	6.0272	50.4168	1.16897	0.00880801	0.946989	0.0268528
ENSG00000054118.13	THRAP3	protein_coding	1	1	0.0759034	0.957867	5.3556	35.3373	0.139332	0.737104	0.00955706	0.982396
ENSG00000054148.17	PHPT1	protein_coding	9	1	-1.68307	8.74878e-12	4.37974	54.535	-1.67677	4.67078e-07	-1.6894	6.2732e-07
ENSG00000054267.21	ARID4B	protein_coding	1	-1	0.239426	0.607757	4.16695	15.0363	-0.00516946	0.991	0.448501	0.260507
ENSG00000054282.15	SDCCAG8	protein_coding	1	1	0.328408	0.433015	1.70506	2.41782	-0.0296029	0.951818	0.615007	0.156735
ENSG00000054523.17	KIF1B	protein_coding	1	1	0.63777	0.00578137	5.58488	23.8534	0.663039	0.0207845	0.612051	0.0336542
ENSG00000054598.6	FOXC1	protein_coding	6	1	-0.38408	0.0292315	4.2372	37.9162	-0.190728	0.392308	-0.607415	0.0116666
ENSG00000054611.13	TBC1D22A	protein_coding	22	1	1.04793	0.00020158	2.89976	3.60036	1.01657	0.00497935	1.07862	0.00337537
ENSG00000054654.16	SYNE2	protein_coding	14	1	1.31696	9.82388e-05	4.73136	14.2258	1.29302	0.00353282	1.3405	0.0021766
ENSG00000054690.13	PLEKHH1	protein_coding	14	1	0.79257	0.0315629	2.09409	2.59143	0.422626	0.347902	1.08675	0.0144106
ENSG00000054793.13	ATP9A	protein_coding	20	-1	0.93573	0.000154744	4.67143	11.734	0.421161	0.125877	1.31424	0.000100093
ENSG00000054965.10	FAM168A	protein_coding	11	-1	1.37392	1.47957e-08	5.03545	18.3801	1.18711	0.000108946	1.53928	6.13801e-06
ENSG00000054967.12	RELT	protein_coding	11	1	0.963436	0.000431114	4.23807	7.48858	0.659208	0.0566209	1.21455	0.000682164
ENSG00000054983.16	GALC	protein_coding	14	-1	0.181144	0.896045	0.00575501	0.764201	0.213892	0.713511	0.147636	0.813148
ENSG00000055044.10	NOP58	protein_coding	2	1	0.46583	0.000102174	5.12995	55.9141	0.423119	0.00571257	0.507313	0.00140467
ENSG00000055070.16	SZRD1	protein_coding	1	1	1.08868	6.20796e-06	7.51851	119.706	1.16049	0.000286556	1.0131	0.00137582
ENSG00000055130.15	CUL1	protein_coding	7	1	0.514572	0.0132086	5.4506	45.7557	0.698187	0.00815019	0.304133	0.221488
ENSG00000055147.18	FAM114A2	protein_coding	5	-1	0.683875	0.00352158	4.24455	13.9331	0.465406	0.107919	0.873571	0.00369697
ENSG00000055163.19	CYFIP2	protein_coding	5	1	0.33143	0.204495	4.55278	17.1935	0.327237	0.241307	0.335611	0.213753
ENSG00000055208.18	TAB2	protein_coding	6	1	0.0859123	0.419201	3.45817	13.0827	-0.144952	0.55897	0.284879	0.254064
ENSG00000055211.12	GINM1	protein_coding	6	1	-0.336669	0.182694	3.27978	16.0346	-0.572136	0.0629616	-0.134296	0.705241
ENSG00000055332.16	EIF2AK2	protein_coding	2	-1	0.00895822	0.953311	3.77638	23.2083	-0.0453946	0.867988	0.0613374	0.818464
ENSG00000055483.19	USP36	protein_coding	17	-1	0.791759	5.88298e-07	5.29048	17.4945	0.73855	0.000340014	0.843076	9.48054e-05
ENSG00000055609.17	KMT2C	protein_coding	7	-1	2.55619	2.92473e-13	6.90588	31.2077	2.3585	2.28827e-07	2.73004	3.83044e-08
ENSG00000055732.12	MCOLN3	protein_coding	1	-1	-0.353448	0.348757	1.48174	3.3221	-0.400821	0.257491	-0.307582	0.420112
ENSG00000055917.15	PUM2	protein_coding	2	-1	1.77213	2.73883e-08	5.94743	24.6452	1.75721	3.55275e-05	1.78689	3.58889e-05
ENSG00000055950.16	MRPL43	protein_coding	10	-1	-0.898107	4.77022e-05	4.36028	27.1457	-0.984456	0.00119423	-0.816636	0.00294627
ENSG00000056050.6	HPF1	protein_coding	4	-1	-1.01825	0.000325282	1.63402	8.27993	-0.64191	0.0683441	-1.52881	0.000414928
ENSG00000056097.15	ZFR	protein_coding	5	-1	0.406864	0.0098244	5.26327	46.4097	0.489268	0.0156936	0.319467	0.0817385
ENSG00000056277.15	ZNF280C	protein_coding	X	-1	-1.0875	1.43033e-07	2.53352	12.743	-0.94511	0.000308096	-1.24551	2.35146e-05
ENSG00000056487.15	PHF21B	protein_coding	22	-1	1.38478	0.000599354	2.22986	1.5423	0.838556	0.0822501	1.78005	0.000674774
ENSG00000056586.15	RC3H2	protein_coding	9	-1	0.854043	1.78114e-06	6.57887	48.3688	0.988651	7.77016e-05	0.70557	0.00134241
ENSG00000056736.9	IL17RB	protein_coding	3	1	-0.0559693	0.69577	2.24576	4.40031	-0.201526	0.428072	0.0762385	0.770712
ENSG00000056972.18	TRAF3IP2	protein_coding	6	-1	-0.673129	0.0528572	1.30831	2.7265	-0.839539	0.0481568	-0.523944	0.19336
ENSG00000056998.19	GYG2	protein_coding	X	1	1.22762	4.52464e-05	3.6213	4.79594	1.3924	0.000602262	1.04156	0.00551818
ENSG00000057019.15	DCBLD2	protein_coding	3	-1	0.714841	0.134861	4.82497	22.6458	0.670875	0.199089	0.757506	0.150206
ENSG00000057252.12	SOAT1	protein_coding	1	1	0.359496	0.0230026	4.93697	41.049	0.279247	0.14078	0.435515	0.0244978
ENSG00000057294.14	PKP2	protein_coding	12	-1	0.778423	0.0823994	1.76501	2.79073	1.01331	0.0567243	0.497713	0.283076
ENSG00000057468.6	MSH4	protein_coding	1	1	0.0352421	0.0014201	1.08917	2.58786	-0.874427	0.00222352	0.588792	0.06488
ENSG00000057608.16	GDI2	protein_coding	10	-1	0.615059	0.000795984	6.84851	158.514	0.707034	0.00332872	0.516819	0.0228044
ENSG00000057663.14	ATG5	protein_coding	6	-1	1.80567	1.51988e-10	4.67817	17.7118	1.78509	2.89852e-06	1.82595	1.94935e-06
ENSG00000057704.12	TMCC3	protein_coding	12	-1	1.25293	0.00283303	1.24323	0.941908	1.44812	0.00844982	1.02714	0.0369591
ENSG00000057757.9	PITHD1	protein_coding	1	1	1.03823	2.43014e-06	5.03095	27.7781	0.88049	0.00199467	1.18041	7.27539e-05
ENSG00000057935.13	MTA3	protein_coding	2	1	0.259433	0.553856	2.76554	7.68667	0.0207972	0.963383	0.464142	0.228875
ENSG00000058056.8	USP13	protein_coding	3	1	1.28247	1.80217e-07	4.02346	9.18137	1.44892	2.88442e-05	1.09428	0.000320416
ENSG00000058063.15	ATP11B	protein_coding	3	1	1.13466	0.000167294	4.26008	15.3831	1.04989	0.00512367	1.21471	0.00267699
ENSG00000058085.14	LAMC2	protein_coding	1	1	3.397	1.70358e-06	1.02547	0.431299	2.86949	0.000891088	3.78243	0.000111649
ENSG00000058091.16	CDK14	protein_coding	7	1	1.64439	2.94787e-06	2.82456	4.47679	1.54827	0.000743719	1.73449	0.00023964
ENSG00000058262.9	SEC61A1	protein_coding	3	1	0.442375	0.00261727	7.49061	142.606	0.323389	0.0710636	0.55229	0.0040205
ENSG00000058272.16	PPP1R12A	protein_coding	12	-1	0.639638	0.0430789	3.7193	16.1644	0.852227	0.0231212	0.390217	0.314531
ENSG00000058453.16	CROCC	protein_coding	1	1	0.574571	0.0794688	1.36013	1.11482	0.0809071	0.855304	0.941698	0.0179489
ENSG00000058600.15	POLR3E	protein_coding	16	1	1.06443	1.62478e-08	5.02598	15.9331	1.13675	1.54411e-05	0.988302	4.77692e-05
ENSG00000058668.14	ATP2B4	protein_coding	1	1	0.464296	0.0864699	4.20772	11.2001	-0.0205119	0.957592	0.826523	0.0178048
ENSG00000058673.16	ZC3H11A	protein_coding	1	1	0.165558	0.343901	5.6924	39.6694	0.00135785	0.995495	0.312965	0.106481
ENSG00000058729.10	RIOK2	protein_coding	5	-1	0.598761	0.12335	3.7221	11.8081	0.971824	0.0316621	0.0942513	0.842527
ENSG00000058799.14	YIPF1	protein_coding	1	-1	-0.905887	8.67617e-07	1.9976	10.7221	-0.770959	0.000995446	-1.05475	4.88588e-05
ENSG00000058804.11	NDC1	protein_coding	1	-1	0.0844267	0.484781	6.63745	98.4033	-0.113441	0.642774	0.2584	0.276526
ENSG00000059122.16	FLYWCH1	protein_coding	16	1	1.00749	0.00165331	3.7045	6.4373	1.00668	0.0171114	1.0083	0.00998714
ENSG00000059145.18	UNKL	protein_coding	16	-1	0.375606	0.570431	3.35627	3.50392	0.310806	0.573323	0.43762	0.404032
ENSG00000059377.16	TBXAS1	protein_coding	7	1	1.7593	8.99756e-06	1.58617	1.12961	1.38882	0.0049729	2.05381	0.000117873
ENSG00000059573.8	ALDH18A1	protein_coding	10	-1	0.796715	2.13283e-06	6.58509	82.3011	0.897318	0.000117195	0.688567	0.00107786
ENSG00000059588.9	TARBP1	protein_coding	1	-1	0.0651594	0.968517	5.18409	19.6605	0.00888597	0.984408	0.11932	0.771836
ENSG00000059691.11	GATB	protein_coding	4	-1	0.495979	0.0530135	3.33076	9.36909	0.419896	0.154419	0.568249	0.0605173
ENSG00000059728.10	MXD1	protein_coding	2	1	-0.605034	0.00371161	1.18575	2.62942	-0.346061	0.201625	-0.92089	0.00209967
ENSG00000059758.7	CDK17	protein_coding	12	-1	-0.0378525	0.796492	3.14959	9.93258	0.0937061	0.776436	-0.182623	0.559315
ENSG00000059769.19	DNAJC25	protein_coding	9	1	-0.318638	0.579685	1.63385	4.00443	-0.370009	0.411449	-0.269034	0.57851
ENSG00000059804.15	SLC2A3	protein_coding	12	-1	-1.20823	0.00172099	1.58546	3.08898	-1.32499	0.00796371	-1.10021	0.0224414
ENSG00000059915.16	PSD	protein_coding	10	-1	0.839363	0.145003	0.864673	0.510376	1.21911	0.0522529	0.322486	0.628359
ENSG00000060069.16	CTDP1	protein_coding	18	1	1.16132	0.00599357	2.47218	3.50117	1.22834	0.0269969	1.09103	0.0269948
ENSG00000060138.12	YBX3	protein_coding	12	-1	0.405984	0.00342665	6.09565	65.2551	0.625408	0.00103747	0.147096	0.372896
ENSG00000060237.16	WNK1	protein_coding	12	1	0.201011	0.468098	5.20239	34.7802	0.283409	0.255566	0.113619	0.658288
ENSG00000060339.13	CCAR1	protein_coding	10	1	-0.0795906	0.88349	4.56318	36.7977	-0.145148	0.58431	-0.0168835	0.95484
ENSG00000060491.16	OGFR	protein_coding	20	1	0.200912	0.631201	3.57204	8.97106	0.156497	0.646777	0.244	0.4266
ENSG00000060642.10	PIGV	protein_coding	1	1	0.223164	0.10475	2.00189	2.74994	-0.393552	0.27672	0.653819	0.0783522
ENSG00000060656.19	PTPRU	protein_coding	1	1	0.965002	4.7263e-07	5.8286	40.547	0.759961	0.00108753	1.1445	2.35146e-05
ENSG00000060688.12	SNRNP40	protein_coding	1	-1	-0.168089	0.0312726	6.12751	76.6006	0.154316	0.492544	-0.583922	0.0100675
ENSG00000060749.14	QSER1	protein_coding	11	1	-0.0322074	0.896975	4.20511	21.3427	-0.157276	0.684464	0.0828784	0.850157
ENSG00000060762.18	MPC1	protein_coding	6	-1	-1.49991	6.48748e-10	3.25857	33.8929	-1.46624	7.60726e-06	-1.53439	3.35877e-06
ENSG00000060971.17	ACAA1	protein_coding	3	-1	0.962342	1.24641e-05	3.33445	4.9309	0.954541	0.00106415	0.970101	0.000780808
ENSG00000060982.14	BCAT1	protein_coding	12	-1	0.355081	0.0927789	4.80109	34.0586	0.201473	0.435156	0.493897	0.042781
ENSG00000061273.17	HDAC7	protein_coding	12	-1	-0.254168	0.730968	2.2643	2.83876	-0.35686	0.482025	-0.158303	0.753322
ENSG00000061455.10	PRDM6	protein_coding	5	1	1.25996	0.0440735	2.58624	3.66434	1.2763	0.0916907	1.24343	0.0815228
ENSG00000061656.9	SPAG4	protein_coding	20	1	-0.0714653	0.436994	0.773417	1.44645	-0.47825	0.261249	0.245489	0.57907
ENSG00000061676.14	NCKAP1	protein_coding	2	-1	-0.640092	0.160398	5.35	46.8652	-0.549708	0.248915	-0.736519	0.150373
ENSG00000061794.12	MRPS35	protein_coding	12	1	-1.66796	3.05635e-10	3.85306	38.1976	-1.57678	8.3741e-06	-1.76528	1.39446e-06
ENSG00000061918.12	GUCY1B3	protein_coding	4	1	0.000304893	0.219637	1.56064	3.79331	0.261968	0.297473	-0.319569	0.190851
ENSG00000061936.9	SFSWAP	protein_coding	12	1	0.172971	0.719267	4.50112	14.1616	0.200282	0.531384	0.145132	0.661945
ENSG00000061938.17	TNK2	protein_coding	3	-1	0.495232	0.174968	2.81457	2.60374	0.698524	0.082141	0.25852	0.510641
ENSG00000061987.15	MON2	protein_coding	12	1	-0.0521355	0.91118	3.8396	13.6001	0.0158173	0.959266	-0.123448	0.635185
ENSG00000062194.15	GPBP1	protein_coding	5	1	0.667946	0.000666674	6.15082	48.3658	0.507009	0.0308426	0.812718	0.00202358
ENSG00000062282.14	DGAT2	protein_coding	11	1	0.846937	0.008991	1.62377	1.43631	0.510524	0.189114	1.11955	0.00612618
ENSG00000062370.16	ZNF112	protein_coding	19	-1	-0.662022	0.358671	0.0748466	0.954456	-0.941707	0.191345	-0.427853	0.588854
ENSG00000062485.18	CS	protein_coding	12	-1	-0.459394	0.00219471	6.02796	112.542	-0.218203	0.267134	-0.749165	0.000877947
ENSG00000062582.13	MRPS24	protein_coding	7	-1	-0.219378	0.321789	6.4601	68.1322	-0.171023	0.450759	-0.26941	0.213753
ENSG00000062598.17	ELMO2	protein_coding	20	-1	0.686933	0.0109023	3.88127	9.09556	1.00303	0.00370219	0.281558	0.390621
ENSG00000062650.18	WAPL	protein_coding	10	-1	0.0382145	0.648011	5.11458	36.9151	0.224951	0.488029	-0.176337	0.592618
ENSG00000062716.12	VMP1	protein_coding	17	1	0.123544	0.848535	5.23195	41.2981	0.085621	0.795326	0.160496	0.632244
ENSG00000062725.9	APPBP2	protein_coding	17	-1	0.1742	0.645111	4.21284	20.5955	0.324158	0.291254	0.00682734	0.985001
ENSG00000062822.12	POLD1	protein_coding	19	1	-0.278934	0.208642	4.50575	23.4836	-0.121385	0.660852	-0.455822	0.080177
ENSG00000063046.17	EIF4B	protein_coding	12	1	1.097	5.95206e-08	8.62337	221.799	1.13578	4.00676e-05	1.05715	7.18836e-05
ENSG00000063169.10	BICRA	protein_coding	19	1	0.383274	0.581232	0.354306	0.857777	0.646523	0.260739	0.0610232	0.917039
ENSG00000063176.15	SPHK2	protein_coding	19	1	1.28786	0.000215408	2.7961	2.82661	1.08032	0.0162492	1.46927	0.001112
ENSG00000063177.12	RPL18	protein_coding	19	-1	-0.54468	0.00385547	9.41131	946.038	-0.476925	0.0418041	-0.615774	0.0105712
ENSG00000063180.8	CA11	protein_coding	19	-1	-1.06815	0.00277368	3.5755	7.09791	-0.806147	0.0839639	-1.38854	0.003632
ENSG00000063241.7	ISOC2	protein_coding	19	-1	-0.910081	0.00609712	3.60832	14.7172	-0.845698	0.0332556	-0.977473	0.022346
ENSG00000063244.12	U2AF2	protein_coding	19	1	-0.282789	0.316538	6.06204	104.376	-0.19227	0.522876	-0.37937	0.18
ENSG00000063245.14	EPN1	protein_coding	19	1	0.0178389	0.985523	4.54706	17.2584	0.0660606	0.888993	-0.0320505	0.938973
ENSG00000063322.13	MED29	protein_coding	19	1	-0.366587	0.154987	3.86788	18.4533	-0.396172	0.158034	-0.337597	0.226496
ENSG00000063438.16	AHRR	protein_coding	5	1	1.02051	0.000329418	2.66766	2.86278	0.962586	0.00894294	1.0762	0.00321518
ENSG00000063587.13	ZNF275	protein_coding	X	1	0.577873	0.00208761	3.67592	11.0628	0.613221	0.0113079	0.541637	0.0196109
ENSG00000063601.16	MTMR1	protein_coding	X	1	1.43341	5.54785e-06	5.10443	21.8946	1.5004	0.000356724	1.36315	0.000980203
ENSG00000063660.8	GPC1	protein_coding	2	1	-0.0993833	0.163972	3.02826	5.58647	-0.833511	0.0985074	0.384826	0.391064
ENSG00000063761.15	ADCK1	protein_coding	14	1	-0.119426	0.86901	1.59527	3.38987	-0.0752989	0.842577	-0.164946	0.633769
ENSG00000063854.12	HAGH	protein_coding	16	-1	1.09985	4.46884e-06	4.2825	7.61332	1.13697	0.000442908	1.06176	0.00062681
ENSG00000063978.15	RNF4	protein_coding	4	1	0.25905	0.315907	4.88663	20.3036	0.363609	0.165522	0.146318	0.567
ENSG00000064012.21	CASP8	protein_coding	2	1	0.535186	0.0116592	0.607893	2.13985	1.35217	0.0367728	-1.53407	0.0424935
ENSG00000064042.17	LIMCH1	protein_coding	4	1	0.661406	0.110316	1.77972	1.89427	0.666359	0.156173	0.656436	0.148215
ENSG00000064102.14	INTS13	protein_coding	12	-1	-0.451578	0.00126713	3.75733	20.9784	-0.382147	0.029618	-0.524521	0.00429084
ENSG00000064115.10	TM7SF3	protein_coding	12	-1	0.119705	0.498322	4.91144	17.9424	-0.20658	0.59393	0.385636	0.312636
ENSG00000064199.6	SPA17	protein_coding	11	1	-1.21857	0.00225684	1.06992	8.37085	-1.04068	0.0358145	-1.42153	0.00675638
ENSG00000064225.12	ST3GAL6	protein_coding	3	1	0.916941	0.00184191	2.30211	3.67066	0.735655	0.0442106	1.07797	0.00436074
ENSG00000064309.14	CDON	protein_coding	11	-1	2.28724	2.96237e-13	5.51943	10.107	2.1393	1.96428e-07	2.42142	4.52143e-08
ENSG00000064313.11	TAF2	protein_coding	8	-1	0.173065	0.432147	4.81313	33.6805	0.274347	0.19207	0.0641313	0.774336
ENSG00000064393.15	HIPK2	protein_coding	7	-1	0.535859	0.000170858	5.07721	17.2939	0.492313	0.00702201	0.57813	0.00199867
ENSG00000064419.13	TNPO3	protein_coding	7	-1	0.681168	3.09807e-05	5.44089	34.5521	0.709568	0.00134407	0.652197	0.00164374
ENSG00000064489.22	BORCS8-MEF2B	protein_coding	19	-1	0.0233086	0.899871	1.03834	1.75751	0.205786	0.761465	-0.185638	0.771273
ENSG00000064490.13	RFXANK	protein_coding	19	1	-1.4568	1.59266e-07	3.45461	24.5735	-1.24619	0.000302492	-1.7035	2.68222e-05
ENSG00000064545.14	TMEM161A	protein_coding	19	-1	-0.804987	0.0042017	3.92671	21.5283	-0.822084	0.0159188	-0.78809	0.0305947
ENSG00000064601.16	CTSA	protein_coding	20	1	-0.341386	0.183176	2.78796	9.79391	-0.540278	0.0741397	-0.166622	0.601
ENSG00000064607.16	SUGP2	protein_coding	19	-1	0.69807	0.00023509	5.90036	38.6551	1.00487	0.000141628	0.307895	0.140363
ENSG00000064651.13	SLC12A2	protein_coding	5	1	0.428604	0.492321	5.0203	27.852	0.150996	0.779951	0.661317	0.233527
ENSG00000064652.10	SNX24	protein_coding	5	1	0.416673	0.206508	1.76553	2.84304	0.801113	0.0648441	-0.108975	0.805942
ENSG00000064655.18	EYA2	protein_coding	20	1	0.79071	0.114734	1.17159	1.51262	1.00945	0.0660968	0.532769	0.368065
ENSG00000064666.14	CNN2	protein_coding	19	1	-0.643803	0.026351	2.71801	8.97351	-0.180603	0.715061	-1.3302	0.00566117
ENSG00000064687.12	ABCA7	protein_coding	19	1	1.01265	0.00297597	2.41538	2.14922	1.094	0.0133272	0.926449	0.0247665
ENSG00000064703.11	DDX20	protein_coding	1	1	-0.0480535	0.974822	4.2808	27.9202	-0.0839081	0.806441	-0.0130684	0.972369
ENSG00000064726.9	BTBD1	protein_coding	15	-1	0.414008	0.117451	5.38411	51.2194	0.56258	0.0594477	0.248362	0.421582
ENSG00000064763.10	FAR2	protein_coding	12	1	-0.534526	0.166195	1.97583	5.85518	-0.389614	0.363455	-0.695636	0.107873
ENSG00000064932.15	SBNO2	protein_coding	19	-1	0.0235971	0.6529	1.17855	1.36256	0.295505	0.582729	-0.311744	0.503112
ENSG00000064933.17	PMS1	protein_coding	2	1	0.700185	0.0229294	2.97153	6.83606	0.716934	0.0498071	0.68324	0.068984
ENSG00000064961.18	HMG20B	protein_coding	19	1	0.319812	0.158164	4.81908	20.2331	0.310308	0.210097	0.329254	0.174928
ENSG00000064995.16	TAF11	protein_coding	6	-1	0.389874	0.026786	4.61929	30.215	0.362451	0.0990609	0.416787	0.0416629
ENSG00000064999.13	ANKS1A	protein_coding	6	1	0.836535	4.18947e-05	3.35695	8.45026	1.18689	3.90104e-05	0.372841	0.0784034
ENSG00000065000.15	AP3D1	protein_coding	19	-1	0.450583	0.0336919	5.68264	48.7308	0.30634	0.202799	0.581706	0.0267186
ENSG00000065029.14	ZNF76	protein_coding	6	1	2.03749	1.38361e-08	4.88878	6.84859	1.94608	4.28106e-05	2.12345	1.4561e-05
ENSG00000065054.13	SLC9A3R2	protein_coding	16	1	0.351314	0.306022	2.18852	2.41306	0.406304	0.234927	0.294144	0.381874
ENSG00000065057.7	NTHL1	protein_coding	16	-1	0.0676684	0.703792	4.07899	15.6808	0.230352	0.463933	-0.11572	0.726887
ENSG00000065060.16	UHRF1BP1	protein_coding	6	1	1.11733	2.30296e-08	4.56668	11.3269	1.16436	2.36491e-05	1.06871	4.49543e-05
ENSG00000065135.10	GNAI3	protein_coding	1	1	0.259832	0.155301	5.09142	45.6249	0.393014	0.0593685	0.113093	0.604499
ENSG00000065150.18	IPO5	protein_coding	13	1	-0.264616	0.211816	7.37649	157.137	-0.0916492	0.721856	-0.46118	0.074903
ENSG00000065154.11	OAT	protein_coding	10	-1	0.363906	0.023543	5.94009	66.1463	0.429846	0.0304728	0.294806	0.116312
ENSG00000065183.15	WDR3	protein_coding	1	1	1.52253	1.2074e-09	6.77588	64.2986	1.61613	5.21733e-06	1.42243	9.35285e-06
ENSG00000065243.19	PKN2	protein_coding	1	1	0.0528779	0.893971	4.60357	38.7023	-0.073402	0.856624	0.168989	0.672876
ENSG00000065268.10	WDR18	protein_coding	19	1	-0.535256	0.232078	3.3891	13.6321	-0.560011	0.247813	-0.510918	0.24683
ENSG00000065308.4	TRAM2	protein_coding	6	-1	0.662597	0.000515954	3.23124	6.70176	0.656753	0.00810031	0.668417	0.00580946
ENSG00000065320.8	NTN1	protein_coding	17	1	0.509254	0.00935517	3.56019	7.89471	0.134441	0.591112	0.806498	0.00205138
ENSG00000065328.16	MCM10	protein_coding	10	1	0.864341	0.000156627	6.02522	42.973	1.06467	0.000601567	0.631641	0.0212219
ENSG00000065357.19	DGKA	protein_coding	12	1	1.51491	0.000170034	2.06982	1.71666	1.58008	0.00383871	1.44666	0.00363689
ENSG00000065361.14	ERBB3	protein_coding	12	1	1.43644	0.0941219	0.390999	0.364295	2.13084	0.0197527	0.0472511	0.959579
ENSG00000065413.18	ANKRD44	protein_coding	2	-1	0.343131	0.761545	0.734116	0.99243	0.585109	0.415717	0.0522219	0.94924
ENSG00000065427.14	KARS	protein_coding	16	-1	0.330541	0.0647516	6.81041	94.0689	0.627412	0.0136746	-0.043677	0.872207
ENSG00000065457.10	ADAT1	protein_coding	16	-1	1.20494	1.76046e-08	4.59887	7.74137	1.00164	0.000148533	1.3831	5.40127e-06
ENSG00000065485.19	PDIA5	protein_coding	3	1	-0.0765779	0.743318	3.23994	8.21684	0.080612	0.828778	-0.253013	0.453098
ENSG00000065491.8	TBC1D22B	protein_coding	6	1	1.51594	3.41677e-10	4.47675	7.92171	1.0685	6.21037e-05	1.85696	2.11138e-07
ENSG00000065518.7	NDUFB4	protein_coding	3	1	-4.5208	8.8481e-16	3.7426	195.404	-4.55331	6.21352e-09	-4.48902	3.62037e-09
ENSG00000065526.10	SPEN	protein_coding	1	1	2.39571	1.76264e-13	7.02623	47.6136	2.21275	1.66853e-07	2.55805	3.11717e-08
ENSG00000065534.18	MYLK	protein_coding	3	-1	1.0993	0.274296	1.42119	1.34849	1.20869	0.294215	0.980924	0.261543
ENSG00000065548.17	ZC3H15	protein_coding	2	1	0.0483143	0.744864	4.72166	45.1754	0.182001	0.509263	-0.0990373	0.740479
ENSG00000065559.14	MAP2K4	protein_coding	17	1	0.847149	0.0209592	5.20021	26.2506	0.414783	0.318975	1.17938	0.00969289
ENSG00000065600.12	TMEM206	protein_coding	1	-1	0.556994	0.00814809	4.47152	20.5178	0.486967	0.0596586	0.623778	0.0173467
ENSG00000065613.13	SLK	protein_coding	10	1	-0.642054	0.148725	3.81689	30.7584	-0.376399	0.449696	-0.967921	0.0754473
ENSG00000065615.13	CYB5R4	protein_coding	6	1	1.21028	1.68907e-07	4.07785	12.8263	1.20777	0.000103103	1.2128	8.37209e-05
ENSG00000065621.14	GSTO2	protein_coding	10	1	-1.08777	0.000362953	1.31294	3.62043	-0.863774	0.0261348	-1.35306	0.00122353
ENSG00000065665.20	SEC61A2	protein_coding	10	1	0.921831	3.34012e-05	3.15678	4.5771	1.09177	0.000327294	0.729171	0.0073199
ENSG00000065675.14	PRKCQ	protein_coding	10	-1	0.668553	0.0101071	1.48367	2.02085	0.805133	0.0143872	0.517678	0.0921191
ENSG00000065717.14	TLE2	protein_coding	19	-1	0.856383	0.0399562	1.74397	1.71626	1.05537	0.0332908	0.625487	0.199569
ENSG00000065802.11	ASB1	protein_coding	2	1	0.33079	0.308544	4.13584	7.60059	0.0298652	0.940034	0.57965	0.0965506
ENSG00000065809.13	FAM107B	protein_coding	10	-1	0.477747	0.157983	3.29965	10.0671	0.715567	0.0589347	0.192832	0.622673
ENSG00000065833.8	ME1	protein_coding	6	-1	-0.195869	0.318654	1.98811	6.37128	0.0350214	0.913026	-0.470886	0.104066
ENSG00000065882.15	TBC1D1	protein_coding	4	1	1.32672	5.09631e-07	3.55287	5.62312	1.3671	0.000135955	1.28518	0.000203702
ENSG00000065883.14	CDK13	protein_coding	7	1	-0.00256158	0.429753	4.13171	16.4975	-0.295128	0.329312	0.240561	0.447822
ENSG00000065911.11	MTHFD2	protein_coding	2	1	0.684549	0.00639038	6.71612	95.5312	0.877549	0.00596535	0.461684	0.131424
ENSG00000065923.9	SLC9A7	protein_coding	X	-1	-0.287174	0.339382	3.47836	8.44316	-0.146097	0.667103	-0.443557	0.155893
ENSG00000065970.8	FOXJ2	protein_coding	12	1	0.00539817	0.833665	2.41284	5.13508	-0.09562	0.703592	0.0998035	0.684855
ENSG00000065978.18	YBX1	protein_coding	1	1	-0.169024	0.197419	7.89318	325.521	0.0413455	0.8628	-0.415393	0.0570372
ENSG00000065989.15	PDE4A	protein_coding	19	1	-0.546199	0.150777	0.992941	1.7127	-1.11073	0.0442181	-0.141487	0.781049
ENSG00000066027.11	PPP2R5A	protein_coding	1	1	0.903527	0.000238722	3.86115	11.0477	1.2522	0.000198578	0.442781	0.101799
ENSG00000066044.14	ELAVL1	protein_coding	19	-1	0.197116	0.199297	4.6882	34.2792	0.295194	0.083732	0.09188	0.595194
ENSG00000066084.12	DIP2B	protein_coding	12	1	0.943347	0.00653624	4.305	13.5974	1.04204	0.0148801	0.837399	0.0540602
ENSG00000066117.14	SMARCD1	protein_coding	12	1	-0.206184	0.324601	4.93915	38.495	-0.212401	0.288067	-0.199994	0.338657
ENSG00000066135.12	KDM4A	protein_coding	1	1	1.41113	4.82932e-09	5.20933	17.4686	1.27371	4.04717e-05	1.5366	5.12196e-06
ENSG00000066136.20	NFYC	protein_coding	1	1	-1.13007	1.4786e-05	2.9536	12.9322	-0.818307	0.0165791	-1.52833	6.01883e-05
ENSG00000066248.14	NGEF	protein_coding	2	-1	0.768795	0.00156865	2.55368	3.24674	0.915364	0.0043632	0.605635	0.0369378
ENSG00000066279.17	ASPM	protein_coding	1	-1	0.390019	0.102213	4.70788	28.8507	0.399725	0.122875	0.380247	0.171086
ENSG00000066322.14	ELOVL1	protein_coding	1	-1	-0.677434	0.00690001	3.76374	16.7449	-0.703965	0.0236735	-0.651382	0.0361459
ENSG00000066379.14	ZNRD1	protein_coding	6	1	-0.851306	0.000169251	2.35992	7.14634	-0.573113	0.0410501	-1.19627	0.00033839
ENSG00000066422.4	ZBTB11	protein_coding	3	-1	0.882805	0.000104345	4.63232	12.4238	1.06698	0.000493204	0.671635	0.0166454
ENSG00000066427.21	ATXN3	protein_coding	14	-1	-0.192868	0.796135	3.1553	12.0851	-0.222538	0.601243	-0.163795	0.72158
ENSG00000066455.12	GOLGA5	protein_coding	14	1	-0.390093	0.0269595	3.13421	13.3012	-0.20028	0.385731	-0.608717	0.0107816
ENSG00000066468.22	FGFR2	protein_coding	10	-1	1.52517	4.13375e-08	4.96849	11.6956	1.0714	0.000571577	1.86985	3.43599e-06
ENSG00000066557.5	LRRC40	protein_coding	1	-1	-1.14381	2.02592e-07	2.5204	20.7658	-0.991946	0.000353528	-1.31357	2.95754e-05
ENSG00000066583.11	ISOC1	protein_coding	5	1	0.740228	0.000223218	4.678	18.4038	0.992881	0.000385738	0.433733	0.0487004
ENSG00000066629.16	EML1	protein_coding	14	1	1.38595	2.01591e-08	3.96375	7.42809	1.51501	1.37836e-05	1.24421	6.70844e-05
ENSG00000066651.18	TRMT11	protein_coding	6	1	-0.0461358	0.965682	5.08492	14.2102	-0.0736091	0.79125	-0.0191758	0.947519
ENSG00000066654.13	THUMPD1	protein_coding	16	-1	0.751112	0.0010526	4.03101	19.1679	0.567656	0.0537885	0.913849	0.00192298
ENSG00000066697.14	MSANTD3	protein_coding	9	1	0.44911	0.0683668	3.34715	6.47258	0.521095	0.0683896	0.373343	0.186427
ENSG00000066735.14	KIF26A	protein_coding	14	1	1.11416	0.000532694	2.83954	2.77015	0.941197	0.0278718	1.26858	0.00174877
ENSG00000066739.11	ATG2B	protein_coding	14	-1	0.389965	0.172099	3.98416	11.9855	0.65515	0.0474307	0.0648059	0.865324
ENSG00000066777.8	ARFGEF1	protein_coding	8	-1	0.166461	0.628106	4.20092	12.6208	-0.0992179	0.810903	0.390739	0.337303
ENSG00000066827.15	ZFAT	protein_coding	8	-1	1.37898	0.000301369	3.71018	6.07633	1.36974	0.00715483	1.38815	0.00364551
ENSG00000066855.15	MTFR1	protein_coding	8	1	0.51015	0.0195236	4.17577	22.8358	0.421153	0.12385	0.593974	0.0229723
ENSG00000066923.17	STAG3	protein_coding	7	1	-0.212436	0.571516	0.256131	0.57708	0.168037	0.755043	-0.730658	0.307775
ENSG00000066926.10	FECH	protein_coding	18	-1	1.06739	4.09118e-05	4.32597	10.4943	0.545937	0.0558591	1.44959	5.33703e-05
ENSG00000066933.15	MYO9A	protein_coding	15	-1	1.12866	4.21831e-06	5.05395	19.8225	0.897139	0.00235724	1.32812	0.000110747
ENSG00000067057.16	PFKP	protein_coding	10	1	-0.202146	0.169069	3.98362	15.5095	0.212656	0.622555	-0.786639	0.0644079
ENSG00000067064.10	IDI1	protein_coding	10	-1	-0.764984	0.000376932	4.24828	46.4556	-0.810502	0.00337156	-0.720859	0.00988568
ENSG00000067066.16	SP100	protein_coding	2	1	0.71045	0.0508582	7.1196	130.622	0.252042	0.548945	1.05779	0.0161879
ENSG00000067082.14	KLF6	protein_coding	10	-1	0.861578	0.00530236	3.0664	3.75117	0.571776	0.12793	1.10279	0.00495577
ENSG00000067113.16	PLPP1	protein_coding	5	-1	-0.448343	0.183136	0.937366	2.3052	-1.06736	0.0456369	-0.0165746	0.976076
ENSG00000067141.16	NEO1	protein_coding	15	1	0.557954	0.0384316	4.96868	24.3728	0.919999	0.0074729	0.0734729	0.848548
ENSG00000067167.7	TRAM1	protein_coding	8	-1	-0.502903	0.030961	5.25517	82.7806	-0.521112	0.0522699	-0.484922	0.0937452
ENSG00000067177.14	PHKA1	protein_coding	X	-1	0.495499	0.000282675	4.37292	15.7779	0.435093	0.0117071	0.553477	0.00207717
ENSG00000067182.7	TNFRSF1A	protein_coding	12	-1	0.0458437	0.467987	3.37579	11.8612	-0.22424	0.481567	0.27325	0.349222
ENSG00000067191.15	CACNB1	protein_coding	17	-1	0.0576965	0.874777	0.729003	1.25511	-0.230697	0.781955	0.297934	0.694823
ENSG00000067208.14	EVI5	protein_coding	1	-1	0.574061	0.0166139	4.18233	12.9734	0.0974964	0.743217	0.931684	0.00317049
ENSG00000067221.13	STOML1	protein_coding	15	-1	0.600403	0.08673	2.69869	3.71411	0.648438	0.11819	0.550712	0.144798
ENSG00000067225.17	PKM	protein_coding	15	-1	0.165585	0.000734765	8.09336	385.984	0.622266	0.00455669	-0.506452	0.0152491
ENSG00000067248.9	DHX29	protein_coding	5	-1	0.482302	5.91859e-05	3.24656	12.4249	0.985012	4.24354e-05	-0.295813	0.104675
ENSG00000067334.13	DNTTIP2	protein_coding	1	-1	-0.926309	0.000970471	3.94268	29.3407	-0.913488	0.00886709	-0.939245	0.0106604
ENSG00000067365.14	METTL22	protein_coding	16	1	-0.150953	0.749681	3.26507	6.12209	-0.065653	0.853179	-0.241614	0.447822
ENSG00000067369.13	TP53BP1	protein_coding	15	-1	1.93094	2.62738e-08	5.58511	22.6422	2.56703	1.69223e-07	0.765728	0.00721344
ENSG00000067445.20	TRO	protein_coding	X	1	0.959219	0.00153496	3.43623	8.26218	0.612691	0.101483	1.23842	0.00155016
ENSG00000067533.5	RRP15	protein_coding	1	1	-1.1237	0.0272332	3.77243	42.4586	-0.715675	0.259415	-1.69473	0.0162241
ENSG00000067560.10	RHOA	protein_coding	3	-1	-0.228228	0.409766	7.40925	274.055	-0.070575	0.830952	-0.405248	0.165138
ENSG00000067596.10	DHX8	protein_coding	17	1	0.200032	0.628762	5.48167	29.0811	0.388797	0.283183	-0.0172031	0.967665
ENSG00000067606.16	PRKCZ	protein_coding	1	1	0.0837666	0.943403	3.06008	5.56674	0.0426699	0.920595	0.123725	0.741917
ENSG00000067704.9	IARS2	protein_coding	1	1	1.10014	6.25313e-05	6.08588	57.0037	1.13588	0.00197084	1.0635	0.00239188
ENSG00000067715.13	SYT1	protein_coding	12	1	0.802391	0.0889511	0.536094	1.67462	0.173949	0.747015	1.23869	0.0236432
ENSG00000067829.18	IDH3G	protein_coding	X	-1	-1.05629	4.54452e-05	3.47337	27.3691	-0.929847	0.00356455	-1.19489	0.000936768
ENSG00000067836.12	ROGDI	protein_coding	16	-1	0.108019	0.918703	2.2539	3.09564	0.0534834	0.905979	0.160568	0.689746
ENSG00000067840.12	PDZD4	protein_coding	X	-1	1.19028	0.000673071	2.53277	1.89816	1.06954	0.0236041	1.3017	0.00267214
ENSG00000067900.7	ROCK1	protein_coding	18	-1	0.697057	0.085511	4.25761	18.4295	0.529551	0.239312	0.847122	0.0702624
ENSG00000067955.13	CBFB	protein_coding	16	1	0.501616	0.00538034	4.70734	26.521	0.306185	0.159141	0.673704	0.00405045
ENSG00000067992.12	PDK3	protein_coding	X	1	0.150815	0.657301	2.17293	4.93527	0.238945	0.355275	0.0569501	0.83536
ENSG00000068001.13	HYAL2	protein_coding	3	-1	0.520983	0.0256748	5.14049	20.9486	0.27449	0.362913	0.731443	0.0108171
ENSG00000068024.16	HDAC4	protein_coding	2	-1	1.62001	9.18208e-06	2.24795	2.39667	1.47731	0.00186008	1.74986	0.000322052
ENSG00000068028.17	RASSF1	protein_coding	3	-1	0.975467	6.96182e-05	4.15335	8.36414	0.548719	0.0502179	1.30438	0.000105433
ENSG00000068078.17	FGFR3	protein_coding	4	1	0.642026	0.0170699	3.94382	10.4762	0.440007	0.191647	0.8192	0.0126897
ENSG00000068079.7	IFI35	protein_coding	17	1	1.59165	0.00104357	1.39344	0.541055	2.13033	0.000794369	0.722187	0.12897
ENSG00000068097.14	HEATR6	protein_coding	17	-1	-0.289688	0.176321	3.296	10.7946	-0.0687753	0.822046	-0.550653	0.0515446
ENSG00000068120.14	COASY	protein_coding	17	1	0.485041	0.0114791	5.12573	20.3948	0.549965	0.020453	0.417056	0.0750388
ENSG00000068137.14	PLEKHH3	protein_coding	17	-1	-0.338077	0.438392	1.89764	3.00872	-0.12495	0.821442	-0.588238	0.185068
ENSG00000068305.17	MEF2A	protein_coding	15	1	0.122187	0.606526	3.34092	14.2331	-0.0357782	0.89983	0.26455	0.285892
ENSG00000068308.13	OTUD5	protein_coding	X	-1	0.628343	0.000107251	4.56914	19.2238	0.797011	0.000383608	0.437312	0.0220485
ENSG00000068323.16	TFE3	protein_coding	X	-1	-0.317243	0.122684	3.73212	9.60685	-0.298542	0.194182	-0.336189	0.136431
ENSG00000068354.15	TBC1D25	protein_coding	X	1	0.701306	0.0958442	2.92903	4.18737	0.350724	0.488782	0.983132	0.0396697
ENSG00000068366.19	ACSL4	protein_coding	X	-1	0.716088	0.00113395	3.6552	13.2088	0.855326	0.00346842	0.561963	0.0323891
ENSG00000068383.18	INPP5A	protein_coding	10	1	0.513583	0.0251782	4.52142	11.7336	0.628806	0.0261144	0.388352	0.146901
ENSG00000068394.10	GPKOW	protein_coding	X	-1	-0.0635123	0.0995733	3.16681	12.3395	0.260775	0.309512	-0.482491	0.065721
ENSG00000068400.13	GRIPAP1	protein_coding	X	-1	0.776589	0.00654635	2.63629	5.23597	0.906528	0.0136415	0.633778	0.0590729
ENSG00000068438.14	FTSJ1	protein_coding	X	1	-0.309822	0.201226	4.92155	31.047	-0.302016	0.253623	-0.31767	0.199041
ENSG00000068489.12	PRR11	protein_coding	17	1	-0.534482	0.308815	2.89307	11.7129	-0.616929	0.232188	-0.456493	0.39138
ENSG00000068615.17	REEP1	protein_coding	2	-1	0.638627	0.0369179	2.36977	3.92184	0.706342	0.0622218	0.567577	0.0971269
ENSG00000068650.18	ATP11A	protein_coding	13	1	1.14181	0.000712586	3.33191	4.45079	1.34659	0.00290135	0.903067	0.0231523
ENSG00000068654.15	POLR1A	protein_coding	2	-1	0.890983	0.000670871	5.90384	39.3879	0.688458	0.0309726	1.06855	0.00202909
ENSG00000068697.6	LAPTM4A	protein_coding	2	-1	-0.861525	0.000989648	4.24427	29.3959	-0.909945	0.00813654	-0.814677	0.0118722
ENSG00000068724.15	TTC7A	protein_coding	2	1	0.564591	0.0799007	2.08555	2.48478	0.659116	0.0815467	0.463436	0.189526
ENSG00000068745.14	IP6K2	protein_coding	3	-1	-0.200867	0.344473	4.21539	18.4165	-0.0998731	0.662845	-0.309467	0.160304
ENSG00000068784.12	SRBD1	protein_coding	2	-1	0.865236	0.000423301	4.43908	10.4802	-0.0728942	0.792095	1.42897	4.77929e-05
ENSG00000068796.16	KIF2A	protein_coding	5	1	-0.782156	0.0137878	3.71707	15.5335	-0.633825	0.0962176	-0.947505	0.0197181
ENSG00000068831.18	RASGRP2	protein_coding	11	-1	0.376364	0.479969	0.951476	0.741744	0.290001	0.530914	0.457848	0.329565
ENSG00000068878.14	PSME4	protein_coding	2	-1	0.238028	0.388688	5.18749	23.9206	0.117337	0.662886	0.349397	0.191305
ENSG00000068885.14	IFT80	protein_coding	3	-1	0.0928114	0.778426	3.03993	9.1611	-0.0932551	0.814644	0.257599	0.507257
ENSG00000068903.19	SIRT2	protein_coding	19	-1	0.473467	0.0100166	3.76229	12.981	0.655892	0.0059364	0.264589	0.220957
ENSG00000068912.13	ERLEC1	protein_coding	2	1	0.371657	0.0730254	4.3928	17.6235	0.324893	0.169188	0.416953	0.0817302
ENSG00000068971.13	PPP2R5B	protein_coding	11	1	1.15579	0.00166184	2.70801	3.37756	0.747127	0.0984081	1.47388	0.00174659
ENSG00000068976.13	PYGM	protein_coding	11	-1	0.187219	0.370854	1.4922	1.49353	0.631822	0.222037	-0.458757	0.532877
ENSG00000069011.15	PITX1	protein_coding	5	-1	0.696772	0.00951307	4.09703	7.22077	0.798499	0.022078	0.587324	0.0559898
ENSG00000069020.18	MAST4	protein_coding	5	1	-0.213479	0.277121	1.57261	1.62822	0.19542	0.726281	-0.786244	0.107472
ENSG00000069188.16	SDK2	protein_coding	17	-1	0.360905	0.212439	3.45014	7.7541	0.0729394	0.83667	0.600846	0.06488
ENSG00000069248.11	NUP133	protein_coding	1	-1	0.319956	0.171129	6.32284	73.767	0.411538	0.113492	0.222165	0.358965
ENSG00000069275.12	NUCKS1	protein_coding	1	-1	-0.287071	0.313857	7.93805	421.411	0.185346	0.775663	-0.994129	0.11988
ENSG00000069329.16	VPS35	protein_coding	16	-1	0.147467	0.583038	4.8242	39.4805	0.291047	0.248238	-0.0119992	0.968311
ENSG00000069345.11	DNAJA2	protein_coding	16	-1	1.31307	3.13442e-10	6.27056	51.9938	1.38318	2.18883e-06	1.23938	5.47672e-06
ENSG00000069424.14	KCNAB2	protein_coding	1	1	0.425839	0.336369	1.30758	1.12129	-0.148898	0.814003	0.835737	0.126129
ENSG00000069431.11	ABCC9	protein_coding	12	-1	0.471882	0.69418	-0.193029	0.518783	-0.00834057	0.992647	0.831553	0.330923
ENSG00000069482.6	GAL	protein_coding	11	1	-0.925786	3.41699e-05	2.72449	8.59952	-0.560117	0.0514009	-1.41681	4.7766e-05
ENSG00000069509.5	FUNDC1	protein_coding	X	-1	-0.597207	0.0365981	3.17844	17.5221	-0.440005	0.185185	-0.773656	0.0322968
ENSG00000069667.15	RORA	protein_coding	15	-1	0.813697	0.00836095	1.34886	2.50488	0.490239	0.179059	1.07775	0.00595286
ENSG00000069702.10	TGFBR3	protein_coding	1	-1	0.822245	0.00065991	3.64429	6.69637	0.989891	0.0021041	0.632525	0.0293305
ENSG00000069849.10	ATP1B3	protein_coding	3	1	1.1817	0.00385979	5.60273	58.922	1.24806	0.0127409	1.11214	0.034729
ENSG00000069869.15	NEDD4	protein_coding	15	-1	0.747404	0.0619034	2.65017	3.48237	0.305898	0.495951	1.08498	0.0227603
ENSG00000069943.9	PIGB	protein_coding	15	1	-0.49249	0.0806178	0.559034	2.28618	-0.70043	0.0440143	-0.310781	0.355054
ENSG00000069956.11	MAPK6	protein_coding	15	1	0.363338	0.0848326	4.11061	23.6689	0.191841	0.441701	0.516598	0.0376925
ENSG00000069966.18	GNB5	protein_coding	15	-1	0.256353	0.52034	2.44992	3.89056	0.199589	0.570318	0.310968	0.348998
ENSG00000069974.15	RAB27A	protein_coding	15	-1	1.17354	0.00926488	0.678707	0.861576	1.2804	0.0240185	1.05813	0.0499265
ENSG00000069998.12	HDHD5	protein_coding	22	-1	0.492818	0.0110251	5.88069	39.4955	0.608457	0.0120481	0.367096	0.121592
ENSG00000070010.18	UFD1	protein_coding	22	-1	-1.41074	2.1049e-06	3.92009	30.6824	-1.24544	0.00125154	-1.59747	9.95265e-05
ENSG00000070018.8	LRP6	protein_coding	12	-1	1.65716	2.55007e-08	4.78874	9.66399	1.45676	0.000103438	1.83309	1.14372e-05
ENSG00000070061.14	ELP1	protein_coding	9	-1	1.79807	7.5466e-09	5.94343	40.6204	2.26328	6.64214e-07	1.1072	0.00049766
ENSG00000070081.15	NUCB2	protein_coding	11	1	-1.60061	3.71309e-09	2.96537	14.5574	-1.61926	1.02985e-05	-1.5822	1.52959e-05
ENSG00000070087.13	PFN2	protein_coding	3	-1	0.178255	0.579897	5.8008	85.3349	0.345227	0.244672	-0.0106026	0.973446
ENSG00000070159.13	PTPN3	protein_coding	9	-1	1.27127	3.28764e-08	3.70109	6.59744	1.39053	1.58661e-05	1.14126	9.73346e-05
ENSG00000070182.19	SPTB	protein_coding	14	-1	0.220123	0.861964	0.858448	0.757067	0.0930185	0.907479	0.336931	0.57627
ENSG00000070214.15	SLC44A1	protein_coding	9	1	0.751855	0.000297054	4.91221	26.2752	0.689679	0.00838033	0.811461	0.00306365
ENSG00000070269.13	TMEM260	protein_coding	14	1	0.793915	0.00450226	1.97927	2.86118	0.539211	0.100071	1.01033	0.00526268
ENSG00000070366.13	SMG6	protein_coding	17	-1	0.215693	0.550011	4.20667	11.1141	0.33661	0.268411	0.083706	0.812041
ENSG00000070367.15	EXOC5	protein_coding	14	-1	-0.15368	0.366579	3.79189	29.4646	-0.293198	0.128911	-0.0264715	0.90235
ENSG00000070371.15	CLTCL1	protein_coding	22	-1	1.02901	4.44046e-05	4.31168	5.67039	1.39145	7.15717e-05	0.54383	0.0455028
ENSG00000070404.9	FSTL3	protein_coding	19	1	1.30046	0.00302894	2.26126	0.959268	0.763213	0.145774	1.69104	0.00230963
ENSG00000070413.19	DGCR2	protein_coding	22	-1	0.649082	0.0153507	5.55699	31.6591	0.764381	0.0200855	0.523763	0.107001
ENSG00000070423.17	RNF126	protein_coding	19	-1	0.548647	0.0691871	4.05106	14.068	0.3801	0.302142	0.699548	0.042821
ENSG00000070444.14	MNT	protein_coding	17	-1	1.27693	1.53503e-05	2.5905	2.52411	1.0623	0.00402144	1.46373	0.000258307
ENSG00000070476.14	ZXDC	protein_coding	3	-1	1.1638	7.56761e-09	3.61262	4.79052	1.17985	1.96245e-05	1.14757	1.6893e-05
ENSG00000070495.14	JMJD6	protein_coding	17	-1	0.983694	4.12829e-08	5.81994	21.5088	1.41288	1.30651e-07	0.370002	0.0150111
ENSG00000070501.11	POLB	protein_coding	8	1	-0.563264	0.0118564	4.0741	15.0901	-0.479105	0.0847691	-0.652639	0.0187942
ENSG00000070540.12	WIPI1	protein_coding	17	-1	0.515019	0.404368	0.977698	1.06121	0.229446	0.726281	0.753298	0.185214
ENSG00000070610.14	GBA2	protein_coding	9	-1	1.54025	2.53491e-09	5.28943	17.3956	1.4964	1.50388e-05	1.58281	7.03206e-06
ENSG00000070614.14	NDST1	protein_coding	5	1	0.721069	0.0224869	5.45947	20.8094	0.55107	0.137585	0.873132	0.0244072
ENSG00000070669.16	ASNS	protein_coding	7	-1	0.590054	0.00393618	7.15695	135.544	0.771397	0.00383638	0.382595	0.117919
ENSG00000070718.11	AP3M2	protein_coding	8	1	0.0788516	0.00321099	3.88547	13.8292	0.579217	0.0312271	-0.693585	0.0115139
ENSG00000070756.15	PABPC1	protein_coding	8	-1	1.85793	3.4527e-08	8.41057	100.348	2.01492	1.65748e-05	1.68176	9.8087e-05
ENSG00000070759.16	TESK2	protein_coding	1	-1	1.40226	0.000455449	2.87321	2.64858	1.35473	0.0119883	1.44827	0.00342224
ENSG00000070761.7	CFAP20	protein_coding	16	-1	-0.595342	0.00240816	4.4389	23.1364	-0.451101	0.0671328	-0.755623	0.00387636
ENSG00000070770.8	CSNK2A2	protein_coding	16	-1	0.673057	0.00027309	5.37779	30.1701	1.0172	8.56517e-05	0.220225	0.273397
ENSG00000070778.12	PTPN21	protein_coding	14	-1	0.827571	0.00586234	2.20075	2.06634	0.341552	0.35411	1.19047	0.00200684
ENSG00000070785.16	EIF2B3	protein_coding	1	-1	0.0457348	0.0520087	4.21749	21.1664	0.446623	0.149888	-0.511338	0.0609159
ENSG00000070814.17	TCOF1	protein_coding	5	1	0.373214	0.0149997	5.93435	62.0887	0.655563	0.00227561	0.0218202	0.919373
ENSG00000070831.15	CDC42	protein_coding	1	1	-1.36037	7.83004e-08	5.91679	216.135	-1.1252	0.000353528	-1.64149	1.08692e-05
ENSG00000070882.12	OSBPL3	protein_coding	7	-1	0.99857	0.0190445	2.71718	6.82407	1.34201	0.0124077	0.546952	0.222732
ENSG00000070886.11	EPHA8	protein_coding	1	1	0.706316	0.0188199	1.9658	1.64578	0.930558	0.0139092	0.440688	0.195949
ENSG00000070950.9	RAD18	protein_coding	3	-1	-0.598098	0.00267367	3.62393	18.4157	-0.428883	0.0912729	-0.789831	0.00320613
ENSG00000070961.15	ATP2B1	protein_coding	12	-1	1.30683	0.000175402	5.66601	28.2372	1.19416	0.0059682	1.41134	0.00241981
ENSG00000071051.13	NCK2	protein_coding	2	1	1.96419	1.03125e-08	4.10326	4.6056	1.87797	4.00676e-05	2.04554	1.14372e-05
ENSG00000071054.16	MAP4K4	protein_coding	2	1	0.500195	0.158175	5.3978	22.3226	0.703085	0.0712551	0.264028	0.515827
ENSG00000071073.12	MGAT4A	protein_coding	2	-1	1.0665	0.00646236	2.76212	4.26954	1.27517	0.00972604	0.822453	0.081643
ENSG00000071082.10	RPL31	protein_coding	2	1	-1.36624	0.000168166	8.68227	Inf	-1.12358	0.0118475	-1.65814	0.00116429
ENSG00000071127.16	WDR1	protein_coding	4	-1	0.00161906	0.76833	6.08766	56.1	0.124562	0.6391	-0.132784	0.628985
ENSG00000071189.21	SNX13	protein_coding	7	-1	1.19618	6.74925e-07	5.06202	19.8983	0.883426	0.00206484	1.45307	1.80541e-05
ENSG00000071205.11	ARHGAP10	protein_coding	4	1	1.27793	3.37651e-06	4.42802	9.25914	1.28028	0.000414594	1.27558	0.000496724
ENSG00000071242.11	RPS6KA2	protein_coding	6	-1	1.50235	1.41118e-05	3.42608	4.27097	1.3028	0.00386566	1.67762	0.000245536
ENSG00000071243.15	ING3	protein_coding	7	1	-0.239999	0.464184	3.47625	13.2458	-0.229873	0.420504	-0.250196	0.394879
ENSG00000071246.10	VASH1	protein_coding	14	1	1.18996	6.79371e-06	4.89569	11.2991	1.15382	0.00120953	1.22521	0.000358902
ENSG00000071282.11	LMCD1	protein_coding	3	1	0.837713	0.0752457	0.795046	1.42625	1.31565	0.0172035	0.118072	0.834055
ENSG00000071462.11	BUD23	protein_coding	7	1	0.0845306	0.216932	5.57564	34.5932	0.28592	0.134188	-0.149604	0.416079
ENSG00000071537.13	SEL1L	protein_coding	14	-1	0.912237	0.000625012	4.40599	19.9085	0.506012	0.0939406	1.22885	0.000618741
ENSG00000071539.13	TRIP13	protein_coding	5	1	-0.12486	0.223392	4.62287	28.1915	0.178432	0.567223	-0.509362	0.102406
ENSG00000071553.16	ATP6AP1	protein_coding	X	1	-0.982558	1.69211e-07	5.26131	47.792	-1.00368	7.64734e-05	-0.961738	0.000113089
ENSG00000071564.14	TCF3	protein_coding	19	-1	1.00515	0.00131988	5.1845	18.4442	1.17102	0.00487954	0.817705	0.0272528
ENSG00000071575.11	TRIB2	protein_coding	2	1	1.34199	2.15103e-05	2.4116	2.61328	1.63064	0.000199781	0.980763	0.00746911
ENSG00000071626.16	DAZAP1	protein_coding	19	1	1.478	4.69061e-11	6.7353	41.6047	1.45747	2.01076e-06	1.49824	8.29592e-07
ENSG00000071655.17	MBD3	protein_coding	19	-1	1.10615	1.20609e-05	6.97226	51.7245	1.09115	0.0010096	1.121	0.000794509
ENSG00000071794.15	HLTF	protein_coding	3	-1	-0.461283	0.00939012	4.38562	32.6675	-0.342091	0.099267	-0.591217	0.012268
ENSG00000071859.14	FAM50A	protein_coding	X	1	0.499382	0.0030102	4.73526	38.3091	0.451858	0.031634	0.545391	0.0105691
ENSG00000071889.16	FAM3A	protein_coding	X	-1	0.639283	0.0245173	4.64981	16.1799	0.538865	0.100698	0.733163	0.03692
ENSG00000071894.16	CPSF1	protein_coding	8	-1	0.201801	0.393144	4.22072	16.8441	0.121326	0.601116	0.278023	0.214568
ENSG00000071967.11	CYBRD1	protein_coding	2	1	-0.718043	0.169408	0.0998232	1.46792	-0.771998	0.17435	-0.666034	0.230587
ENSG00000071994.10	PDCD2	protein_coding	6	-1	-0.418539	0.0355315	4.81811	43.4756	-0.289378	0.216173	-0.560409	0.0267065
ENSG00000072041.16	SLC6A15	protein_coding	12	-1	0.106565	0.787735	5.28623	53.2042	0.205701	0.424041	0.000111343	0.99972
ENSG00000072042.12	RDH11	protein_coding	14	-1	-0.150577	0.0526009	4.80406	40.1352	-0.52089	0.0192807	0.143836	0.480108
ENSG00000072062.13	PRKACA	protein_coding	19	-1	-0.344483	0.0450941	3.17559	10.6376	-0.253508	0.218252	-0.441584	0.0352067
ENSG00000072071.16	ADGRL1	protein_coding	19	-1	0.575629	0.0190317	4.32718	13.4999	0.538244	0.0831355	0.612069	0.0332158
ENSG00000072110.13	ACTN1	protein_coding	14	-1	-0.567436	0.000821093	3.12034	14.0872	-0.616734	0.00560674	-0.519766	0.0140119
ENSG00000072121.15	ZFYVE26	protein_coding	14	-1	1.3461	4.03335e-05	4.05066	9.98873	1.89172	2.73169e-05	0.45808	0.107472
ENSG00000072133.10	RPS6KA6	protein_coding	X	-1	2.53183	6.2964e-07	3.93579	5.10939	2.39646	0.000322848	2.65559	0.000107285
ENSG00000072134.15	EPN2	protein_coding	17	1	0.929237	0.0117727	3.99304	11.3433	0.974446	0.0323429	0.882566	0.0488574
ENSG00000072135.12	PTPN18	protein_coding	2	1	1.66783	6.69482e-08	4.01262	8.14565	1.78465	2.89263e-05	1.54071	0.00011267
ENSG00000072195.14	SPEG	protein_coding	2	1	1.06312	0.00684982	1.3617	0.94747	1.06431	0.0345712	1.06192	0.0245464
ENSG00000072210.18	ALDH3A2	protein_coding	17	1	-0.697418	0.00541742	3.94401	20.6482	-0.329716	0.338541	-1.19213	0.00191895
ENSG00000072274.12	TFRC	protein_coding	3	-1	0.470122	0.265947	7.42229	115.372	0.836689	0.0761994	-0.0225282	0.967477
ENSG00000072310.16	SREBF1	protein_coding	17	-1	-0.450664	0.247575	3.3945	6.31409	-0.546329	0.186537	-0.36095	0.358127
ENSG00000072364.12	AFF4	protein_coding	5	-1	-0.158287	0.70987	4.58474	28.2344	-0.0654938	0.840236	-0.257461	0.408053
ENSG00000072401.14	UBE2D1	protein_coding	10	1	-1.57894	3.99635e-05	0.56446	10.7924	-1.44447	0.00258529	-1.72725	0.00112435
ENSG00000072415.8	MPP5	protein_coding	14	1	-0.146182	0.431658	3.39744	9.91505	-0.347124	0.162294	0.030164	0.914824
ENSG00000072422.16	RHOBTB1	protein_coding	10	-1	1.10946	0.00910358	3.20632	3.63334	0.88661	0.0867224	1.30245	0.0135515
ENSG00000072501.17	SMC1A	protein_coding	X	-1	1.05637	2.81009e-07	6.89567	64.0943	0.888604	0.000529499	1.20664	2.78865e-05
ENSG00000072506.12	HSD17B10	protein_coding	X	-1	-0.299459	0.0448255	5.41606	54.6228	0.0295173	0.915444	-0.72632	0.00833345
ENSG00000072518.20	MARK2	protein_coding	11	1	0.317205	0.332969	4.92709	16.7427	0.225841	0.515472	0.403126	0.196286
ENSG00000072571.19	HMMR	protein_coding	5	1	-0.43364	0.186537	2.27633	8.95855	-0.128703	0.764649	-0.820798	0.0596907
ENSG00000072609.17	CHFR	protein_coding	12	-1	0.952085	8.81497e-05	3.121	3.6262	0.941301	0.00292967	0.962789	0.00233369
ENSG00000072682.18	P4HA2	protein_coding	5	-1	0.44842	0.0527168	3.65922	8.18138	0.158994	0.575154	0.689373	0.0161376
ENSG00000072736.18	NFATC3	protein_coding	16	1	0.130722	0.577386	5.41915	28.2659	0.195457	0.311988	0.0629467	0.757815
ENSG00000072756.16	TRNT1	protein_coding	3	1	-0.225524	0.296868	2.66747	4.70505	-0.462213	0.0912608	-0.0222492	0.941796
ENSG00000072778.19	ACADVL	protein_coding	17	1	0.110384	0.293792	4.66344	20.1704	-0.115429	0.59545	0.30559	0.142244
ENSG00000072786.12	STK10	protein_coding	5	-1	0.218718	0.390372	3.16009	7.09307	0.450627	0.147068	-0.0577462	0.867831
ENSG00000072803.17	FBXW11	protein_coding	5	-1	1.53265	1.4676e-09	6.9197	51.9965	1.62375	4.69271e-06	1.43541	1.27441e-05
ENSG00000072818.11	ACAP1	protein_coding	17	1	-2.53713	3.3482e-06	0.922419	1.50473	-3.4576	3.32936e-05	-1.97967	0.00613032
ENSG00000072832.14	CRMP1	protein_coding	4	-1	0.722441	0.0516052	1.68877	1.61264	0.816136	0.0737033	0.622236	0.122718
ENSG00000072840.12	EVC	protein_coding	4	1	0.724406	0.00907599	2.5039	3.40019	0.211398	0.545223	1.10207	0.00214798
ENSG00000072849.10	DERL2	protein_coding	17	-1	-0.236316	0.00782859	3.93695	23.6779	-0.655196	0.00154456	0.087913	0.64002
ENSG00000072864.14	NDE1	protein_coding	16	1	0.156459	0.483669	2.97752	5.8854	0.365266	0.225444	-0.0877691	0.785567
ENSG00000072954.6	TMEM38A	protein_coding	19	1	-1.17109	0.00132093	2.15047	2.23022	-1.59644	0.00200936	-0.843017	0.0662394
ENSG00000072958.8	AP1M1	protein_coding	19	1	0.177409	0.429749	5.13311	28.4648	0.376125	0.170859	-0.0531164	0.863118
ENSG00000073008.14	PVR	protein_coding	19	1	1.04954	1.78185e-05	5.69029	34.614	1.14097	0.0008698	0.951912	0.00140145
ENSG00000073050.11	XRCC1	protein_coding	19	-1	0.332143	0.0575729	3.98778	11.1586	0.355478	0.0811307	0.308423	0.127344
ENSG00000073060.15	SCARB1	protein_coding	12	-1	-0.155031	0.516621	4.35527	18.21	-0.323686	0.198912	-0.00404431	0.9891
ENSG00000073111.13	MCM2	protein_coding	3	1	1.12985	1.20565e-06	6.76051	92.5604	1.15253	0.000179757	1.10681	0.000383479
ENSG00000073150.13	PANX2	protein_coding	22	1	1.31735	0.0130861	0.759642	0.250613	1.52134	0.0271723	1.07969	0.065721
ENSG00000073169.13	SELENOO	protein_coding	22	1	-0.0705182	0.96563	1.8229	3.47619	-0.0482733	0.922246	-0.0931114	0.812735
ENSG00000073331.17	ALPK1	protein_coding	4	1	0.114781	0.616368	0.913827	0.955375	0.489418	0.475504	-0.392622	0.556418
ENSG00000073350.13	LLGL2	protein_coding	17	1	0.373865	0.675014	1.85626	2.5399	0.460101	0.461437	0.282145	0.675425
ENSG00000073417.14	PDE8A	protein_coding	15	1	2.07448	5.97306e-08	4.00671	6.00931	1.68357	0.000276887	2.38174	1.04407e-05
ENSG00000073536.17	NLE1	protein_coding	17	-1	0.296949	0.256685	5.18527	28.1581	0.386908	0.147684	0.201006	0.475352
ENSG00000073578.16	SDHA	protein_coding	5	1	0.422675	0.0246334	5.27816	30.7137	0.776537	0.0043076	-0.0472079	0.86789
ENSG00000073584.18	SMARCE1	protein_coding	17	-1	-1.71387	3.20836e-12	3.69145	47.3513	-1.75408	2.93269e-07	-1.67474	3.54092e-07
ENSG00000073605.18	GSDMB	protein_coding	17	-1	1.1046	0.001655	1.39298	0.983607	1.32029	0.00390978	0.850899	0.0437594
ENSG00000073614.12	KDM5A	protein_coding	12	-1	1.43336	4.13334e-11	6.37561	25.3598	1.73837	1.09716e-07	1.04608	1.33354e-05
ENSG00000073670.13	ADAM11	protein_coding	17	1	0.319173	0.509054	3.22108	5.52299	0.277524	0.539022	0.359654	0.356429
ENSG00000073711.10	PPP2R3A	protein_coding	3	1	0.350793	0.0874943	1.16817	3.215	-0.137566	0.672062	0.71499	0.0257444
ENSG00000073712.14	FERMT2	protein_coding	14	-1	0.299804	0.169604	3.56742	19.5083	0.433164	0.0763451	0.15285	0.527394
ENSG00000073792.15	IGF2BP2	protein_coding	3	-1	0.270727	0.569565	3.23791	10.0604	0.363054	0.349231	0.172084	0.661594
ENSG00000073803.13	MAP3K13	protein_coding	3	1	-0.866094	0.000894293	3.18775	8.60243	-1.0671	0.00235896	-0.689699	0.0366032
ENSG00000073849.14	ST6GAL1	protein_coding	3	1	1.10009	0.00341132	1.95552	1.89771	0.989275	0.0455608	1.203	0.00844842
ENSG00000073910.20	FRY	protein_coding	13	1	0.642627	0.529054	0.532246	0.22779	1.11358	0.214286	-0.0611199	0.954254
ENSG00000073921.17	PICALM	protein_coding	11	-1	0.340538	0.261116	4.51234	29.8477	0.312444	0.300189	0.368095	0.239441
ENSG00000073969.18	NSF	protein_coding	17	1	-0.63829	0.000358816	3.60496	12.554	-0.170644	0.527648	-1.3346	5.98456e-05
ENSG00000074047.21	GLI2	protein_coding	2	1	1.27889	0.054763	1.20252	0.910732	1.11044	0.156585	1.42972	0.0620815
ENSG00000074054.17	CLASP1	protein_coding	2	-1	0.970792	3.73905e-05	4.47683	13.4078	0.819586	0.00480793	1.10764	0.000562715
ENSG00000074071.14	MRPS34	protein_coding	16	-1	-0.472364	0.0105811	5.15544	64.8735	-0.290493	0.246539	-0.680515	0.0056671
ENSG00000074181.8	NOTCH3	protein_coding	19	-1	0.786606	0.00730876	2.99896	3.01252	0.825146	0.0221	0.747008	0.0413503
ENSG00000074201.8	CLNS1A	protein_coding	11	-1	-0.469367	0.0594705	5.83047	84.0634	-0.232988	0.466648	-0.752215	0.023033
ENSG00000074211.13	PPP2R2C	protein_coding	4	-1	0.72141	0.238809	1.17255	0.630458	0.644792	0.328152	0.794164	0.193793
ENSG00000074219.13	TEAD2	protein_coding	19	-1	1.70401	6.65534e-05	5.02351	8.83556	2.15428	0.000165762	1.04591	0.0304224
ENSG00000074266.19	EED	protein_coding	11	1	0.7995	0.0054294	4.48715	19.977	0.767574	0.0300312	0.830733	0.0216866
ENSG00000074319.12	TSG101	protein_coding	11	-1	-0.129147	0.714319	3.54837	18.59	-0.133391	0.573221	-0.124915	0.605422
ENSG00000074356.16	NCBP3	protein_coding	17	-1	0.626821	0.0366937	4.18112	21.925	0.712308	0.048913	0.535947	0.122658
ENSG00000074410.13	CA12	protein_coding	15	-1	0.721447	0.23904	0.535902	0.971908	-0.334276	0.678695	1.32452	0.0938231
ENSG00000074582.12	BCS1L	protein_coding	2	1	0.0501707	0.636833	5.20484	31.128	0.19493	0.420471	-0.110751	0.666673
ENSG00000074590.13	NUAK1	protein_coding	12	-1	1.39791	9.08431e-05	3.42676	3.93742	1.30636	0.00500438	1.484	0.00141151
ENSG00000074603.18	DPP8	protein_coding	15	-1	0.401072	0.169248	4.73258	13.512	0.164723	0.615552	0.604096	0.0652315
ENSG00000074621.13	SLC24A1	protein_coding	15	1	0.326225	0.259012	2.88605	5.649	-0.0737739	0.855738	0.639055	0.0830629
ENSG00000074657.13	ZNF532	protein_coding	18	1	1.23006	6.37522e-05	2.67842	3.58812	1.42713	0.000727351	1.00175	0.00661805
ENSG00000074695.5	LMAN1	protein_coding	18	-1	0.877963	6.15752e-05	5.203	42.6907	0.816517	0.00444275	0.936899	0.00104352
ENSG00000074696.12	HACD3	protein_coding	15	1	-0.181725	0.326395	5.9476	125.591	-0.244	0.190123	-0.122027	0.517183
ENSG00000074755.14	ZZEF1	protein_coding	17	-1	1.11832	1.19947e-07	5.44085	15.8855	1.24229	2.72884e-05	0.982693	0.000220567
ENSG00000074800.13	ENO1	protein_coding	1	-1	0.311023	0.0449799	9.16236	886.068	0.699901	0.0178145	-0.223003	0.430014
ENSG00000074842.7	MYDGF	protein_coding	19	-1	-0.0878137	0.789056	5.63329	47.3236	-0.167007	0.445134	-0.0127418	0.955813
ENSG00000074855.10	ANO8	protein_coding	19	-1	1.18648	0.00495238	1.07949	0.753006	0.847914	0.108207	1.4605	0.00542208
ENSG00000074935.13	TUBE1	protein_coding	6	-1	0.18482	0.572	2.97809	13.2842	0.199928	0.444179	0.169551	0.523921
ENSG00000074964.16	ARHGEF10L	protein_coding	1	1	1.04709	0.0141465	1.63082	1.48917	1.1053	0.0402709	0.986434	0.048536
ENSG00000075043.18	KCNQ2	protein_coding	20	-1	-0.374808	0.602972	1.46716	1.90722	-0.0704069	0.939817	-0.761099	0.270953
ENSG00000075089.9	ACTR6	protein_coding	12	1	-0.212568	0.7198	3.36224	15.9102	-0.0357901	0.9459	-0.414072	0.372404
ENSG00000075131.9	TIPIN	protein_coding	15	-1	-0.617531	0.00485106	3.33386	23.3575	-0.604777	0.023548	-0.630399	0.024338
ENSG00000075142.13	SRI	protein_coding	7	-1	0.164537	0.543799	5.15787	55.1726	0.0159857	0.958867	0.29921	0.223084
ENSG00000075151.20	EIF4G3	protein_coding	1	-1	-0.237326	0.000186373	5.46608	36.0527	-0.962778	7.70344e-05	0.243139	0.20029
ENSG00000075188.8	NUP37	protein_coding	12	-1	-1.60951	2.18171e-10	3.09231	32.2605	-1.4565	9.14318e-06	-1.7807	8.99629e-07
ENSG00000075213.10	SEMA3A	protein_coding	7	-1	1.84494	0.000390399	0.614747	0.508331	1.66988	0.0127971	2.00105	0.00270678
ENSG00000075218.18	GTSE1	protein_coding	22	1	0.628909	0.00100527	4.15236	14.9022	0.626524	0.00883431	0.631291	0.011126
ENSG00000075223.13	SEMA3C	protein_coding	7	-1	0.742651	0.00485684	2.91655	5.85887	0.821577	0.0149463	0.659156	0.0383965
ENSG00000075234.16	TTC38	protein_coding	22	1	0.285637	0.576001	3.43501	16.1818	0.626507	0.294418	-0.161533	0.799785
ENSG00000075239.13	ACAT1	protein_coding	11	1	0.996487	3.73227e-05	4.96475	41.2536	1.34299	7.03124e-05	0.539534	0.0384029
ENSG00000075240.16	GRAMD4	protein_coding	22	1	0.448805	0.0235755	3.41496	5.80394	0.982561	0.0136545	-0.407653	0.259997
ENSG00000075275.16	CELSR1	protein_coding	22	-1	0.673211	0.038144	3.63161	5.57861	0.366777	0.349024	0.925822	0.0180054
ENSG00000075292.18	ZNF638	protein_coding	2	1	0.0734148	0.70091	5.69614	44.3415	-0.111253	0.727535	0.237105	0.459888
ENSG00000075303.12	SLC25A40	protein_coding	7	-1	-0.454378	0.0123774	1.25248	4.91592	0.0118118	0.975361	-1.14743	0.00171665
ENSG00000075336.11	TIMM21	protein_coding	18	1	0.408401	0.0716053	3.51378	11.1812	0.362173	0.157856	0.453194	0.0855019
ENSG00000075340.22	ADD2	protein_coding	2	-1	0.881776	0.011443	3.99278	9.62845	1.26761	0.00466749	0.353501	0.327628
ENSG00000075391.16	RASAL2	protein_coding	1	1	0.292899	0.243529	3.3322	9.33238	0.219898	0.417818	0.362383	0.156324
ENSG00000075399.13	VPS9D1	protein_coding	16	-1	1.43192	0.0325737	1.69736	1.60445	1.35021	0.0795146	1.50924	0.0654601
ENSG00000075407.18	ZNF37A	protein_coding	10	1	1.06202	8.9339e-06	3.61456	9.34488	1.00532	0.00126472	1.11658	0.000459976
ENSG00000075413.17	MARK3	protein_coding	14	1	-0.0360496	0.903012	4.28038	26.6866	0.0418152	0.885528	-0.118358	0.669945
ENSG00000075415.12	SLC25A3	protein_coding	12	1	-0.0408797	0.369819	8.22086	257.108	0.146766	0.507112	-0.256634	0.232362
ENSG00000075420.12	FNDC3B	protein_coding	3	1	0.339696	0.341605	3.46093	6.97107	-0.00406465	0.993174	0.617105	0.105702
ENSG00000075426.11	FOSL2	protein_coding	2	1	0.0997267	0.164208	2.20914	3.45956	-0.862947	0.159294	0.672029	0.242289
ENSG00000075539.14	FRYL	protein_coding	4	-1	0.146636	0.062665	2.69019	5.62988	0.575848	0.076004	-0.467101	0.150757
ENSG00000075568.16	TMEM131	protein_coding	2	-1	0.987674	7.97063e-05	3.82313	12.9342	0.633473	0.0263107	1.27183	0.000232992
ENSG00000075618.17	FSCN1	protein_coding	7	1	-0.397203	0.192648	3.12264	10.9642	-0.24007	0.503177	-0.573567	0.0946702
ENSG00000075624.13	ACTB	protein_coding	7	-1	-2.06469	1.59077e-12	7.89455	875.883	-1.82226	9.11408e-07	-2.35626	5.51982e-08
ENSG00000075643.5	MOCOS	protein_coding	18	1	2.52039	7.32409e-08	3.80514	5.56227	2.95863	8.50959e-06	1.88787	0.000420928
ENSG00000075651.15	PLD1	protein_coding	3	-1	2.48661	0.0103214	0.209486	0.378206	2.67229	0.0177193	2.27344	0.0766242
ENSG00000075702.16	WDR62	protein_coding	19	1	0.519645	0.042277	4.18292	15.8915	0.511793	0.0839989	0.527455	0.0846419
ENSG00000075711.20	DLG1	protein_coding	3	-1	-0.103183	0.768812	4.45129	15.5652	0.147291	0.814433	-0.406473	0.494227
ENSG00000075785.12	RAB7A	protein_coding	3	1	0.921466	2.75765e-06	4.3418	24.4855	0.901626	0.000515708	0.941038	0.000321909
ENSG00000075790.10	BCAP29	protein_coding	7	1	-1.46698	3.94548e-06	1.248	6.76091	-1.20747	0.00230787	-1.78362	0.000105336
ENSG00000075826.16	SEC31B	protein_coding	10	-1	0.70624	0.000992743	2.48369	2.31996	0.663004	0.0139185	0.748218	0.00696434
ENSG00000075856.11	SART3	protein_coding	12	-1	1.13957	3.04779e-08	6.06673	25.5404	1.32184	7.42902e-06	0.930894	0.000191993
ENSG00000075914.12	EXOSC7	protein_coding	3	1	0.0520988	0.687223	4.76604	31.751	0.155888	0.41912	-0.0597396	0.768973
ENSG00000075945.12	KIFAP3	protein_coding	1	-1	0.901442	0.00515536	3.58188	10.4758	1.23577	0.00300652	0.465506	0.204246
ENSG00000075975.15	MKRN2	protein_coding	3	1	0.990651	2.46647e-06	4.86861	18.1462	1.18187	8.33982e-05	0.770153	0.00176777
ENSG00000076003.4	MCM6	protein_coding	2	-1	0.625148	0.0021814	5.46929	32.1216	0.925118	0.000801254	0.24598	0.290716
ENSG00000076043.9	REXO2	protein_coding	11	1	-0.0283656	0.64983	3.63933	18.0434	0.114075	0.65055	-0.186426	0.446829
ENSG00000076053.10	RBM7	protein_coding	11	1	-0.32725	0.0800095	2.39268	10.3931	-0.175048	0.455783	-0.497424	0.0339665
ENSG00000076067.12	RBMS2	protein_coding	12	1	-0.466894	0.410296	2.50721	4.51957	-0.47419	0.370168	-0.459634	0.371423
ENSG00000076108.11	BAZ2A	protein_coding	12	-1	0.992452	2.66996e-05	5.04694	18.6623	1.3053	0.000103103	0.592424	0.0182587
ENSG00000076201.14	PTPN23	protein_coding	3	1	-0.0807949	0.0497858	2.65974	3.91757	-0.860716	0.0351536	0.422657	0.246342
ENSG00000076248.10	UNG	protein_coding	12	1	0.409522	0.0224375	5.61343	59.6448	0.332815	0.141852	0.482356	0.023612
ENSG00000076321.10	KLHL20	protein_coding	1	1	1.39975	1.06891e-08	3.5399	3.65638	1.20526	8.79488e-05	1.5711	5.40984e-06
ENSG00000076351.12	SLC46A1	protein_coding	17	-1	-0.465591	0.0295129	4.78673	22.3777	-0.848763	0.00805344	-0.163126	0.574812
ENSG00000076356.6	PLXNA2	protein_coding	1	-1	0.468565	0.534671	1.96434	2.30512	0.641236	0.310508	0.272383	0.670005
ENSG00000076382.16	SPAG5	protein_coding	17	-1	-0.386735	0.00470248	4.88603	43.6582	-0.147143	0.434334	-0.674199	0.00127379
ENSG00000076513.16	ANKRD13A	protein_coding	12	1	1.45987	2.56866e-08	4.57633	13.7593	1.37582	6.54293e-05	1.53928	1.82195e-05
ENSG00000076554.15	TPD52	protein_coding	8	-1	0.315035	0.357836	3.10236	10.2057	0.451439	0.175706	0.164375	0.639092
ENSG00000076555.15	ACACB	protein_coding	12	1	1.20963	0.000123379	3.47552	4.46187	1.16331	0.00319817	1.25451	0.00307929
ENSG00000076604.14	TRAF4	protein_coding	17	1	1.54667	3.03133e-11	6.4283	24.5417	1.58727	8.73378e-07	1.50489	1.21477e-06
ENSG00000076641.4	PAG1	protein_coding	8	-1	1.25154	0.00227793	3.58772	11.1232	1.18315	0.0287347	1.31683	0.00850928
ENSG00000076650.6	GPATCH1	protein_coding	19	1	0.253456	0.609681	2.73251	4.10458	0.391014	0.322862	0.101388	0.804014
ENSG00000076662.9	ICAM3	protein_coding	19	-1	0.141755	0.832996	1.28	1.82588	0.186198	0.605426	0.0959004	0.794386
ENSG00000076685.18	NT5C2	protein_coding	10	-1	-0.540453	0.191836	3.664	13.678	-0.456486	0.318916	-0.62961	0.148533
ENSG00000076706.16	MCAM	protein_coding	11	-1	0.508753	0.140985	2.87746	5.05595	1.15315	0.103472	-0.685817	0.306011
ENSG00000076716.8	GPC4	protein_coding	X	-1	0.572334	0.0238045	2.79931	5.34524	0.474472	0.111771	0.663977	0.0321259
ENSG00000076770.14	MBNL3	protein_coding	X	-1	0.0620403	0.977828	2.30596	6.44776	0.00924498	0.985654	0.112972	0.808548
ENSG00000076826.9	CAMSAP3	protein_coding	19	1	0.352611	0.460613	1.4331	1.84601	0.24991	0.559756	0.448484	0.293102
ENSG00000076864.19	RAP1GAP	protein_coding	1	-1	1.04781	0.304836	0.992787	0.509742	-0.17829	0.86016	1.70089	0.103726
ENSG00000076924.11	XAB2	protein_coding	19	-1	0.302883	0.0109317	3.52228	9.72901	0.726266	0.0066907	-0.298918	0.216815
ENSG00000076928.17	ARHGEF1	protein_coding	19	1	-0.48608	0.0328183	2.25213	4.76187	-0.477072	0.0915695	-0.495145	0.0573508
ENSG00000076944.15	STXBP2	protein_coding	19	1	0.0589448	0.840713	2.24817	2.74831	0.183116	0.592684	-0.0769284	0.829525
ENSG00000076984.17	MAP2K7	protein_coding	19	1	1.79345	0.0280327	4.18648	10.1277	2.47505	0.00797136	0.457334	0.546377
ENSG00000077044.10	DGKD	protein_coding	2	1	0.38356	0.323363	3.02106	4.36473	0.178778	0.678043	0.562854	0.143095
ENSG00000077063.10	CTTNBP2	protein_coding	7	-1	0.812905	0.12838	0.717607	1.10586	0.62908	0.278059	0.975932	0.100964
ENSG00000077092.18	RARB	protein_coding	3	1	-0.366251	0.207326	2.15693	4.15302	-0.648048	0.072345	-0.130605	0.726212
ENSG00000077097.15	TOP2B	protein_coding	3	-1	0.674532	0.0441218	5.60187	41.0344	1.00891	0.0133156	0.238499	0.562105
ENSG00000077147.14	TM9SF3	protein_coding	10	-1	1.40036	0.000146853	7.00309	89.731	1.50317	0.00166445	1.28966	0.00715051
ENSG00000077150.18	NFKB2	protein_coding	10	1	0.991125	0.000531038	2.56739	3.29579	0.929482	0.0126252	1.05024	0.00384744
ENSG00000077152.9	UBE2T	protein_coding	1	-1	-2.18357	2.16754e-16	3.73791	60.5944	-2.25587	1.99261e-09	-2.11471	2.66773e-09
ENSG00000077157.21	PPP1R12B	protein_coding	1	1	0.798391	0.0112108	3.85717	7.29132	0.500665	0.141372	1.04506	0.0105639
ENSG00000077232.17	DNAJC10	protein_coding	2	1	0.749264	0.00197132	5.66343	54.6428	0.562463	0.0441172	0.914627	0.00471445
ENSG00000077235.17	GTF3C1	protein_coding	16	-1	1.36968	5.24738e-09	6.06114	39.684	1.4851	6.89368e-06	1.24422	3.27955e-05
ENSG00000077238.13	IL4R	protein_coding	16	1	0.957844	0.129457	3.73556	4.2946	0.552018	0.439674	1.27422	0.0645388
ENSG00000077254.14	USP33	protein_coding	1	-1	0.093822	0.235039	4.69092	37.6804	-0.116057	0.524927	0.27701	0.118551
ENSG00000077312.8	SNRPA	protein_coding	19	1	-1.43273	6.54886e-09	4.57161	68.2459	-1.08536	0.000275376	-1.89119	1.03495e-06
ENSG00000077348.8	EXOSC5	protein_coding	19	-1	-1.18063	7.473e-07	3.38074	22.8672	-1.02211	0.0004726	-1.35875	8.78619e-05
ENSG00000077380.15	DYNC1I2	protein_coding	2	1	0.364022	0.149494	3.68283	23.7466	0.722346	0.0449991	-0.113795	0.759036
ENSG00000077454.15	LRCH4	protein_coding	7	-1	1.2046	4.35139e-05	3.13762	4.51676	0.730685	0.0275767	1.56073	0.000115542
ENSG00000077458.12	FAM76B	protein_coding	11	-1	-0.247982	0.322967	3.06724	7.70646	-0.34893	0.178272	-0.153639	0.543298
ENSG00000077463.14	SIRT6	protein_coding	19	-1	0.152459	0.831698	3.13579	6.71762	0.183194	0.638104	0.121054	0.750932
ENSG00000077514.8	POLD3	protein_coding	11	1	0.284051	0.160096	4.15095	15.8145	0.606887	0.0541199	-0.132501	0.689916
ENSG00000077522.12	ACTN2	protein_coding	1	1	0.134199	0.367467	0.965302	1.38743	0.588464	0.303463	-0.532571	0.38468
ENSG00000077549.17	CAPZB	protein_coding	1	-1	-0.35099	0.0700191	4.01561	27.6071	-0.0813295	0.773373	-0.682914	0.0169772
ENSG00000077585.13	GPR137B	protein_coding	1	1	-0.276209	0.318581	1.34739	2.91775	-0.71212	0.105491	0.0581005	0.9004
ENSG00000077616.10	NAALAD2	protein_coding	11	1	-0.298171	0.0908784	-0.449783	0.811242	0.25714	0.667709	-1.21271	0.0271689
ENSG00000077684.15	JADE1	protein_coding	4	1	1.14835	1.45626e-05	4.93676	13.647	1.31578	0.000232947	0.958906	0.00421429
ENSG00000077713.18	SLC25A43	protein_coding	X	1	-0.00325334	0.66891	0.405382	1.72552	-0.279597	0.517917	0.228571	0.591731
ENSG00000077721.15	UBE2A	protein_coding	X	1	-0.974963	6.97067e-07	4.10553	44.26	-1.0908	9.29666e-05	-0.867742	0.000414928
ENSG00000077782.19	FGFR1	protein_coding	8	-1	0.437858	0.0652989	4.97103	23.3475	0.0530148	0.869346	0.741361	0.013862
ENSG00000077942.18	FBLN1	protein_coding	22	1	0.284565	0.244451	3.11558	9.39975	-0.12904	0.729659	0.605634	0.089978
ENSG00000077943.7	ITGA8	protein_coding	10	-1	1.99899	3.04218e-06	2.34998	2.43504	2.4536	3.49383e-05	1.33148	0.00527501
ENSG00000078043.15	PIAS2	protein_coding	18	-1	0.44522	0.0452157	3.43909	12.8104	0.541582	0.0425144	0.341957	0.181325
ENSG00000078053.16	AMPH	protein_coding	7	-1	1.24148	0.0310062	0.556121	0.694983	1.6768	0.0158231	0.615084	0.310214
ENSG00000078061.12	ARAF	protein_coding	X	1	0.368392	0.112799	5.05397	23.9413	0.538807	0.048127	0.175116	0.494709
ENSG00000078070.12	MCCC1	protein_coding	3	-1	0.750208	0.092341	2.25931	3.84513	1.06867	0.0363381	0.340927	0.509289
ENSG00000078114.18	NEBL	protein_coding	10	-1	0.6381	0.160556	1.90314	3.42114	0.666282	0.17185	0.609356	0.218086
ENSG00000078124.11	ACER3	protein_coding	11	1	0.0365912	0.598217	3.29649	14.3516	-0.188343	0.557839	0.23114	0.450287
ENSG00000078140.13	UBE2K	protein_coding	4	1	-0.0281275	0.949826	4.68003	22.73	-0.109254	0.773982	0.0486786	0.904972
ENSG00000078142.12	PIK3C3	protein_coding	18	1	0.997322	0.0128995	3.39284	8.04585	0.841265	0.080889	1.13813	0.021713
ENSG00000078177.13	N4BP2	protein_coding	4	1	1.02016	0.0100523	3.11272	6.22147	0.582796	0.171945	1.35531	0.00765983
ENSG00000078237.6	TIGAR	protein_coding	12	1	-0.291552	0.403346	2.63589	10.8281	-0.183912	0.590916	-0.407876	0.226781
ENSG00000078246.16	TULP3	protein_coding	12	1	0.61853	0.00546163	3.97458	11.9791	0.762844	0.00722933	0.458159	0.0906957
ENSG00000078269.14	SYNJ2	protein_coding	6	1	1.07845	5.71788e-05	2.79287	3.08909	0.947468	0.00409439	1.19852	0.00104516
ENSG00000078304.19	PPP2R5C	protein_coding	14	1	-0.909401	0.000515502	4.66677	42.9903	-0.818399	0.0141926	-1.00653	0.0033125
ENSG00000078319.9	PMS2P1	unprocessed_pseudogene	7	-1	-0.0190681	0.97067	2.36503	4.75497	-0.0557665	0.811792	0.01672	0.945796
ENSG00000078369.17	GNB1	protein_coding	1	-1	0.765077	3.57677e-07	6.44172	85.8949	0.789144	0.000108343	0.740601	0.000175826
ENSG00000078399.17	HOXA9	protein_coding	7	-1	0.3545	0.0259731	3.87491	14.8794	0.398789	0.0400269	0.308807	0.0994229
ENSG00000078403.16	MLLT10	protein_coding	10	1	1.01015	0.0518609	4.12704	13.628	1.65774	0.0124962	-0.195902	0.728145
ENSG00000078487.17	ZCWPW1	protein_coding	7	-1	0.57108	0.233311	0.29576	1.09047	0.0467531	0.935721	0.954817	0.0658415
ENSG00000078549.14	ADCYAP1R1	protein_coding	7	1	1.09156	0.0117464	3.20577	4.66039	1.50805	0.00487972	0.503689	0.322992
ENSG00000078618.21	NRDC	protein_coding	1	-1	0.475333	0.03337	4.79731	25.5772	0.60876	0.0256173	0.328297	0.209113
ENSG00000078668.13	VDAC3	protein_coding	8	1	0.167081	0.731571	5.5231	84.1466	0.277481	0.404228	0.0475268	0.899776
ENSG00000078674.17	PCM1	protein_coding	8	1	-0.194519	0.471373	3.90582	16.7497	-0.289978	0.251293	-0.104985	0.676816
ENSG00000078687.17	TNRC6C	protein_coding	17	1	0.887019	0.000873212	3.59611	4.46479	1.06501	0.00274691	0.683941	0.0306147
ENSG00000078699.21	CBFA2T2	protein_coding	20	1	0.512813	0.116427	2.73131	5.10781	0.448904	0.226127	0.574011	0.109606
ENSG00000078747.14	ITCH	protein_coding	20	1	0.646222	0.0123376	5.15909	44.8049	0.925874	0.00497458	0.299002	0.335331
ENSG00000078804.12	TP53INP2	protein_coding	20	1	-0.470461	0.2216	-0.0616414	1.06745	-0.548935	0.179816	-0.396036	0.31954
ENSG00000078808.16	SDF4	protein_coding	1	-1	0.407131	0.0674738	5.04827	22.7962	0.148254	0.592684	0.626546	0.0211669
ENSG00000078900.14	TP73	protein_coding	1	1	0.279391	0.678889	1.85669	2.02657	0.18146	0.724464	0.371095	0.434812
ENSG00000078902.15	TOLLIP	protein_coding	11	-1	0.767222	0.0400514	3.20263	7.01924	1.11784	0.015734	0.303059	0.423464
ENSG00000078967.12	UBE2D4	protein_coding	7	1	0.365799	0.0997952	3.68873	10.0362	0.233117	0.370011	0.4873	0.0551292
ENSG00000079102.16	RUNX1T1	protein_coding	8	-1	1.00378	0.00707694	1.25909	2.09936	0.44593	0.30078	1.40506	0.00292838
ENSG00000079134.11	THOC1	protein_coding	18	-1	-0.846821	0.00263991	2.24506	11.4453	-0.590991	0.0902596	-1.15801	0.0031962
ENSG00000079150.17	FKBP7	protein_coding	2	-1	-1.00636	0.00692034	1.09561	5.49177	-0.945572	0.0391331	-1.06981	0.0219399
ENSG00000079156.16	OSBPL6	protein_coding	2	1	0.0699523	0.964339	2.90231	7.98809	0.0809996	0.844505	0.0588198	0.882304
ENSG00000079215.13	SLC1A3	protein_coding	5	1	-0.177059	0.664787	3.25943	14.2615	-0.204215	0.489797	-0.150405	0.618621
ENSG00000079246.15	XRCC5	protein_coding	2	1	0.723443	0.000132735	7.33688	186.552	1.00022	0.000148378	0.380648	0.0718604
ENSG00000079277.19	MKNK1	protein_coding	1	-1	-0.0952046	0.65131	3.3439	9.61352	-0.260335	0.338174	0.0529509	0.863118
ENSG00000079313.13	REXO1	protein_coding	19	-1	0.870985	0.0797538	3.80925	7.2587	1.24026	0.0311266	0.373408	0.495398
ENSG00000079332.14	SAR1A	protein_coding	10	-1	-0.531902	0.00123466	5.97312	73.3256	-0.449934	0.0319614	-0.61881	0.00386318
ENSG00000079335.18	CDC14A	protein_coding	1	1	0.0626449	0.84674	0.435434	1.82454	-0.129825	0.789763	0.232434	0.633406
ENSG00000079387.13	SENP1	protein_coding	12	-1	-0.522543	0.00176801	4.3056	22.5539	-0.803552	0.00109379	-0.287448	0.168383
ENSG00000079432.7	CIC	protein_coding	19	1	1.09476	4.19e-05	3.85831	8.62678	0.62832	0.0374638	1.44668	8.16514e-05
ENSG00000079435.9	LIPE	protein_coding	19	-1	0.425131	0.640659	0.317886	0.597046	-0.00683375	0.994774	0.757121	0.284826
ENSG00000079459.12	FDFT1	protein_coding	8	1	0.352609	0.0242469	5.19608	46.3284	0.657726	0.0041732	-0.0348397	0.879299
ENSG00000079462.7	PAFAH1B3	protein_coding	19	-1	0.254409	0.400563	4.21223	16.7917	0.369171	0.200892	0.129722	0.660194
ENSG00000079482.12	OPHN1	protein_coding	X	-1	1.62889	0.00187036	2.60597	3.91667	1.50414	0.0228222	1.7437	0.00859341
ENSG00000079616.12	KIF22	protein_coding	16	1	0.171925	0.287496	5.74858	45.965	0.0831879	0.63835	0.255518	0.128714
ENSG00000079691.17	CARMIL1	protein_coding	6	1	0.620927	0.0329538	2.73614	4.07358	0.726867	0.0368027	0.506587	0.143397
ENSG00000079739.15	PGM1	protein_coding	1	1	0.799988	5.09883e-07	5.97068	40.277	0.997924	1.45814e-05	0.570511	0.00190028
ENSG00000079785.14	DDX1	protein_coding	2	1	0.335407	0.130767	5.22982	41.9918	0.594553	0.0302286	0.0192905	0.950897
ENSG00000079805.16	DNM2	protein_coding	19	1	0.454845	0.0215032	5.67753	47.0689	0.638414	0.011298	0.244466	0.282012
ENSG00000079819.18	EPB41L2	protein_coding	6	-1	-0.375976	0.26424	3.55628	15.2303	-0.350123	0.300174	-0.402302	0.243418
ENSG00000079931.14	MOXD1	protein_coding	6	-1	0.178312	0.466443	2.92005	7.63613	-0.0967156	0.775249	0.40921	0.215813
ENSG00000079950.13	STX7	protein_coding	6	-1	0.11063	0.5893	3.37161	8.84709	0.337206	0.364489	-0.158282	0.671605
ENSG00000079974.17	RABL2B	protein_coding	22	-1	0.867226	0.000130757	3.88994	10.9734	0.818627	0.00514046	0.914241	0.00204064
ENSG00000079999.13	KEAP1	protein_coding	19	-1	1.5947	1.3667e-09	6.3191	26.5296	1.49549	1.35786e-05	1.68753	4.08914e-06
ENSG00000080031.9	PTPRH	protein_coding	19	-1	0.68143	0.286792	0.65317	0.602321	0.362014	0.548945	0.942787	0.149164
ENSG00000080189.14	SLC35C2	protein_coding	20	-1	0.416413	0.0683812	4.87543	19.0896	0.563485	0.0362777	0.252629	0.351537
ENSG00000080200.9	CRYBG3	protein_coding	3	1	1.1502	3.56526e-06	3.44663	8.99676	0.745991	0.00879585	1.4656	2.48097e-05
ENSG00000080224.17	EPHA6	protein_coding	3	1	1.60017	1.7404e-05	1.84345	1.56185	1.95526	0.000213504	1.1281	0.005567
ENSG00000080298.15	RFX3	protein_coding	9	-1	1.21414	0.00949083	0.396797	0.704152	0.115049	0.824012	1.83067	0.00149612
ENSG00000080345.17	RIF1	protein_coding	2	1	1.22615	1.40764e-07	5.57794	49.5891	0.910833	0.000954802	1.48476	7.46099e-06
ENSG00000080371.5	RAB21	protein_coding	12	1	0.964538	0.00586916	4.7089	42.0325	0.959932	0.0252505	0.969131	0.028181
ENSG00000080493.15	SLC4A4	protein_coding	4	1	1.1606	0.00822436	0.418723	1.06066	0.741867	0.158575	1.48474	0.00659615
ENSG00000080503.22	SMARCA2	protein_coding	9	1	0.470854	0.04237	3.73807	7.85495	0.71178	0.0143872	0.181465	0.495485
ENSG00000080546.13	SESN1	protein_coding	6	-1	1.34417	5.11218e-07	3.42825	6.43233	1.62735	2.02613e-05	0.991502	0.00137136
ENSG00000080561.13	MID2	protein_coding	X	1	1.35744	4.48413e-07	5.13575	15.76	1.0996	0.000984477	1.57612	2.45711e-05
ENSG00000080603.16	SRCAP	protein_coding	16	1	0.860578	3.62313e-06	5.61451	30.7315	0.641802	0.00371099	1.0505	5.98217e-05
ENSG00000080608.9	PUM3	protein_coding	9	-1	1.1388	0.00037289	3.58263	9.5216	1.39538	0.00106422	0.826505	0.0309508
ENSG00000080644.15	CHRNA3	protein_coding	15	-1	0.558186	0.351655	0.542733	1.08849	0.666979	0.255504	0.440514	0.428493
ENSG00000080802.18	CNOT4	protein_coding	7	-1	-1.02179	2.17867e-07	2.60499	9.48085	-0.994549	0.000145769	-1.04955	7.74431e-05
ENSG00000080815.18	PSEN1	protein_coding	14	1	1.12185	6.87489e-09	5.31857	24.3323	1.05537	3.32936e-05	1.18539	9.00625e-06
ENSG00000080819.6	CPOX	protein_coding	3	-1	0.413453	0.00666654	4.05662	19.9495	0.275976	0.138356	0.538961	0.00594653
ENSG00000080822.16	CLDND1	protein_coding	3	-1	-0.535435	0.0105311	4.72744	35.8883	-0.682461	0.0113053	-0.402016	0.122912
ENSG00000080823.22	MOK	protein_coding	14	-1	1.33144	3.62791e-07	3.5566	6.04569	0.940862	0.0019075	1.6385	1.01375e-05
ENSG00000080824.18	HSP90AA1	protein_coding	14	-1	0.415436	0.0502993	7.66648	264.296	0.413335	0.0964558	0.417535	0.0909025
ENSG00000080839.11	RBL1	protein_coding	20	-1	0.666162	0.00126682	3.76373	13.5809	0.66474	0.01262	0.667583	0.0100675
ENSG00000080845.17	DLGAP4	protein_coding	20	1	-0.726799	0.115507	1.6191	2.81064	-0.962478	0.0724311	-0.524269	0.338755
ENSG00000080854.14	IGSF9B	protein_coding	11	-1	0.68344	0.124633	1.3174	0.607031	-0.38812	0.563058	1.29149	0.0480071
ENSG00000080947.14	CROCCP3	transcribed_unprocessed_pseudogene	1	-1	3.34977	8.42265e-06	1.21839	0.731341	2.75749	0.00137654	3.76845	0.000396796
ENSG00000080986.12	NDC80	protein_coding	18	1	-0.804732	0.000295714	2.08605	7.95224	-0.730431	0.00973924	-0.883068	0.00262317
ENSG00000081014.10	AP4E1	protein_coding	15	1	0.71984	0.0291136	3.57105	8.32248	0.527708	0.178386	0.889366	0.0255347
ENSG00000081019.13	RSBN1	protein_coding	1	-1	0.66956	0.000456534	3.63929	9.7446	0.915088	0.000462046	0.3735	0.089026
ENSG00000081026.18	MAGI3	protein_coding	1	1	0.415138	0.0780411	2.8968	5.75691	0.336378	0.210078	0.48982	0.0714538
ENSG00000081059.19	TCF7	protein_coding	5	1	-0.172971	0.65524	1.70293	2.64847	-0.0409774	0.913613	-0.318267	0.322992
ENSG00000081087.14	OSTM1	protein_coding	6	-1	-0.0956207	0.911942	2.09817	7.24864	-0.169278	0.640751	-0.0255421	0.953339
ENSG00000081148.11	IMPG2	protein_coding	3	-1	1.41335	1.3115e-05	1.37545	1.08417	1.53356	0.000288305	1.2822	0.00304357
ENSG00000081154.11	PCNP	protein_coding	3	1	-2.09279	7.47346e-10	3.42964	62.5605	-1.98132	6.61225e-06	-2.2136	4.47746e-06
ENSG00000081177.18	EXD2	protein_coding	14	1	0.615494	0.00175776	3.7538	10.1249	0.825356	0.00167326	0.369821	0.109357
ENSG00000081181.7	ARG2	protein_coding	14	1	-0.348892	0.288026	2.10477	6.5965	-0.690429	0.0944122	-0.0729323	0.872518
ENSG00000081189.15	MEF2C	protein_coding	5	-1	0.797595	0.0284679	1.63301	3.55926	0.774609	0.0737632	0.820219	0.0601325
ENSG00000081307.12	UBA5	protein_coding	3	1	0.400559	0.192032	3.43005	12.2804	0.559792	0.0914267	0.221544	0.518818
ENSG00000081320.10	STK17B	protein_coding	2	-1	-0.433696	0.0496699	2.83603	13.2277	-0.579859	0.0343636	-0.300989	0.251296
ENSG00000081377.16	CDC14B	protein_coding	9	-1	1.47587	2.47714e-06	4.89058	18.2181	1.42406	0.000647269	1.52588	0.000228819
ENSG00000081386.12	ZNF510	protein_coding	9	-1	0.339311	0.426771	1.48417	2.6855	0.122128	0.802844	0.528037	0.181754
ENSG00000081479.12	LRP2	protein_coding	2	-1	1.04622	6.01345e-05	3.28966	4.07753	1.06018	0.00198276	1.03211	0.00227911
ENSG00000081665.13	ZNF506	protein_coding	19	-1	-0.0879843	0.947196	-0.734786	0.498978	0.00558661	0.992685	-0.188048	0.69826
ENSG00000081692.12	JMJD4	protein_coding	1	-1	0.206573	0.400162	5.37035	34.5067	0.348146	0.153962	0.0495795	0.860142
ENSG00000081721.11	DUSP12	protein_coding	1	1	0.15454	0.516238	3.99554	12.1965	0.133756	0.516074	0.17503	0.380777
ENSG00000081760.16	AACS	protein_coding	12	1	1.42579	9.86653e-05	4.734	7.5739	1.09333	0.0136482	1.69581	0.000566063
ENSG00000081791.8	KIAA0141	protein_coding	5	1	-0.21307	0.458001	3.13985	10.9097	-0.22978	0.373146	-0.196551	0.435819
ENSG00000081803.15	CADPS2	protein_coding	7	-1	0.31907	0.644657	1.42603	3.27906	0.403654	0.432161	0.229217	0.662997
ENSG00000081870.11	HSPB11	protein_coding	1	-1	-1.1945	1.29636e-06	3.24321	21.6954	-1.02865	0.000956074	-1.38193	7.78675e-05
ENSG00000081913.13	PHLPP1	protein_coding	18	1	0.238917	0.464965	2.70593	6.1521	0.245144	0.390197	0.232663	0.426665
ENSG00000081985.10	IL12RB2	protein_coding	1	1	0.762209	0.149557	0.422848	0.42128	0.495925	0.349231	0.986917	0.0978563
ENSG00000082014.16	SMARCD3	protein_coding	7	-1	0.191327	0.224301	4.64313	17.4357	0.458331	0.0946033	-0.136576	0.617387
ENSG00000082068.8	WDR70	protein_coding	5	1	-0.395712	0.0350942	3.34308	13.0039	-0.22402	0.352325	-0.590632	0.0161456
ENSG00000082126.17	MPP4	protein_coding	2	-1	1.24582	0.0102596	0.858711	0.513084	1.69795	0.00337156	0.583661	0.399925
ENSG00000082146.12	STRADB	protein_coding	2	1	0.273326	0.196674	3.99781	17.0383	0.355315	0.125799	0.186395	0.389229
ENSG00000082153.17	BZW1	protein_coding	2	1	-0.0733202	0.416636	6.23377	105.764	0.182924	0.573127	-0.385122	0.245501
ENSG00000082212.12	ME2	protein_coding	18	1	0.171893	0.388393	3.37043	17.0414	0.29621	0.14523	0.0358453	0.872207
ENSG00000082213.17	C5orf22	protein_coding	5	1	-0.326192	0.0917172	2.83545	12.0131	-0.246154	0.276836	-0.410933	0.0662862
ENSG00000082258.12	CCNT2	protein_coding	2	1	-0.0414216	0.435866	3.4214	10.0015	0.107541	0.57293	-0.207556	0.263007
ENSG00000082269.16	FAM135A	protein_coding	6	1	0.627633	0.000194515	3.82634	16.6238	0.712686	0.00148824	0.537249	0.0108622
ENSG00000082293.12	COL19A1	protein_coding	6	1	0.0967033	0.670564	0.303932	0.59854	-0.530025	0.528262	0.532179	0.582798
ENSG00000082397.17	EPB41L3	protein_coding	18	-1	0.769848	0.0268805	2.73241	8.40577	1.16736	0.00748256	0.219301	0.553874
ENSG00000082438.15	COBLL1	protein_coding	2	-1	-0.764492	0.0735524	0.550362	2.09777	-0.590891	0.249441	-0.961876	0.055929
ENSG00000082458.11	DLG3	protein_coding	X	1	1.07969	8.13825e-06	4.47481	6.92498	0.954065	0.00176677	1.19525	0.000298006
ENSG00000082497.11	SERTAD4	protein_coding	1	1	0.12844	0.569567	0.909649	1.6642	-0.349425	0.573737	0.486792	0.402711
ENSG00000082512.14	TRAF5	protein_coding	1	1	0.712882	0.00121522	1.84484	3.2332	0.466483	0.0810854	0.923274	0.00149612
ENSG00000082515.17	MRPL22	protein_coding	5	1	-1.64537	5.67066e-10	3.74942	37.103	-1.50992	1.37743e-05	-1.79486	1.61252e-06
ENSG00000082516.8	GEMIN5	protein_coding	5	-1	1.22999	1.88849e-05	4.96624	31.7434	1.55518	8.95382e-05	0.809493	0.0144907
ENSG00000082641.15	NFE2L1	protein_coding	17	1	0.727249	1.2288e-05	6.04521	42.6398	0.388674	0.0337986	1.00128	2.42119e-05
ENSG00000082701.14	GSK3B	protein_coding	3	-1	-0.128043	0.366644	4.39478	18.1543	-0.375741	0.152272	0.0832933	0.764117
ENSG00000082781.11	ITGB5	protein_coding	3	-1	1.4126	2.87111e-06	4.00475	6.93378	0.853076	0.0107539	1.81475	1.61142e-05
ENSG00000082805.19	ERC1	protein_coding	12	1	1.92659	2.23306e-07	3.78541	4.20064	1.79406	0.000206995	2.04797	5.59735e-05
ENSG00000082898.16	XPO1	protein_coding	2	-1	0.223683	0.789667	7.18082	133.511	0.199842	0.682334	0.247136	0.624593
ENSG00000082996.19	RNF13	protein_coding	3	1	-0.552894	0.000992249	2.95269	13.9031	-1.11801	0.000175762	-0.147885	0.5512
ENSG00000083093.9	PALB2	protein_coding	16	-1	0.427764	0.039731	3.42891	10.5816	0.802745	0.00834832	-0.0802756	0.790445
ENSG00000083097.14	DOPEY1	protein_coding	6	1	1.48538	2.1949e-08	3.76986	9.69759	1.68942	7.56653e-06	1.24764	0.000133601
ENSG00000083099.10	LYRM2	protein_coding	6	-1	0.284045	0.581872	4.77993	25.2971	0.270692	0.504491	0.297276	0.474844
ENSG00000083123.14	BCKDHB	protein_coding	6	1	0.172749	0.891215	1.37149	3.10598	0.389328	0.6193	-0.082186	0.922719
ENSG00000083168.9	KAT6A	protein_coding	8	-1	1.98925	9.46672e-14	5.38815	24.7756	1.57648	3.88079e-07	2.30981	7.06447e-09
ENSG00000083223.17	ZCCHC6	protein_coding	9	-1	0.69134	0.0170334	3.40086	6.79117	0.65171	0.0582925	0.72991	0.0416154
ENSG00000083290.19	ULK2	protein_coding	17	-1	0.981079	1.16395e-07	4.37159	7.87798	1.00865	6.15155e-05	0.952965	9.4796e-05
ENSG00000083312.17	TNPO1	protein_coding	5	1	-0.554128	0.00484675	6.17249	143.448	-0.436776	0.0708919	-0.681878	0.00807616
ENSG00000083444.16	PLOD1	protein_coding	1	1	-0.294305	0.201441	4.38887	26.5861	-0.376832	0.134155	-0.216245	0.376827
ENSG00000083457.11	ITGAE	protein_coding	17	-1	-0.286861	0.0358037	4.20569	24.5965	-0.0839161	0.670122	-0.523103	0.00869408
ENSG00000083520.14	DIS3	protein_coding	13	-1	0.63456	0.0131449	5.74089	53.0979	0.837243	0.0089822	0.398673	0.19985
ENSG00000083535.15	PIBF1	protein_coding	13	1	-1.95251	5.72925e-08	2.05438	10.5977	-1.82521	0.000101952	-2.09214	2.71403e-05
ENSG00000083544.13	TDRD3	protein_coding	13	1	1.20553	0.000125632	4.02892	7.56606	0.957918	0.0114606	1.41681	0.000876366
ENSG00000083635.7	NUFIP1	protein_coding	13	-1	-1.28592	6.59078e-07	1.65179	11.6957	-1.26718	0.000217023	-1.30491	0.000167507
ENSG00000083642.18	PDS5B	protein_coding	13	1	0.493327	0.259326	3.72722	9.76017	0.137445	0.773705	0.778561	0.0920234
ENSG00000083720.12	OXCT1	protein_coding	5	-1	1.66796	0.00586512	3.88194	5.33782	2.00657	0.0111395	1.22468	0.0638294
ENSG00000083750.12	RRAGB	protein_coding	X	1	0.781516	0.00173285	3.36469	6.59184	1.05181	0.00161473	0.448634	0.11153
ENSG00000083799.17	CYLD	protein_coding	16	1	1.1438	0.000225713	4.16996	8.06371	1.06957	0.00850519	1.2144	0.00223569
ENSG00000083807.9	SLC27A5	protein_coding	19	-1	0.732877	0.015469	3.77286	5.03493	0.609327	0.0858729	0.846675	0.0252516
ENSG00000083812.11	ZNF324	protein_coding	19	1	1.03776	0.000646343	4.38188	10.7016	1.1527	0.00555474	0.912875	0.0108585
ENSG00000083817.8	ZNF416	protein_coding	19	-1	1.17632	2.10244e-07	2.27497	2.08788	1.20331	0.000111847	1.1488	9.72098e-05
ENSG00000083828.15	ZNF586	protein_coding	19	1	1.55735	2.62131e-07	2.20844	1.30531	1.60302	9.80802e-05	1.51018	0.000139896
ENSG00000083838.15	ZNF446	protein_coding	19	1	0.669889	0.0382083	2.40626	3.10047	0.7316	0.0592355	0.605419	0.106305
ENSG00000083844.10	ZNF264	protein_coding	19	1	0.916632	0.000167442	3.49878	7.09685	0.169454	0.524189	1.40641	2.61914e-05
ENSG00000083845.8	RPS5	protein_coding	19	1	-0.703063	0.00323302	8.34615	576.937	-0.36967	0.254875	-1.13741	0.00142158
ENSG00000083857.13	FAT1	protein_coding	4	-1	2.80365	8.26234e-14	8.45385	68.577	2.7315	7.05371e-08	2.87236	3.37852e-08
ENSG00000083896.12	YTHDC1	protein_coding	4	-1	0.0777398	0.485903	2.60827	8.32023	0.312738	0.340377	-0.20313	0.524106
ENSG00000083937.8	CHMP2B	protein_coding	3	1	-0.897667	9.36586e-07	3.07508	22.1085	-0.658587	0.00313963	-1.18439	1.67988e-05
ENSG00000084070.11	SMAP2	protein_coding	1	1	0.643095	0.0281321	3.7253	14.0782	0.98115	0.00804969	0.200772	0.543333
ENSG00000084072.16	PPIE	protein_coding	1	1	0.0987023	0.0840649	4.19513	25.4748	0.326641	0.0551182	-0.172133	0.29866
ENSG00000084073.8	ZMPSTE24	protein_coding	1	1	-0.0774601	0.512171	4.81303	52.234	-0.242093	0.254077	0.0702951	0.763623
ENSG00000084090.13	STARD7	protein_coding	2	-1	1.92051	8.1352e-10	8.64798	172.493	1.71142	1.44993e-05	2.10309	2.2305e-06
ENSG00000084092.6	NOA1	protein_coding	4	-1	-0.434854	0.00188877	4.47939	31.6181	-0.613137	0.00179456	-0.2762	0.110489
ENSG00000084093.16	REST	protein_coding	4	1	0.0954931	0.70596	3.72417	12.6208	-0.0794692	0.816278	0.251513	0.415577
ENSG00000084112.14	SSH1	protein_coding	12	-1	0.975163	0.00147368	3.39704	5.98311	0.878586	0.0278718	1.06568	0.0053938
ENSG00000084207.15	GSTP1	protein_coding	11	1	-1.89323	1.48348e-11	6.19219	218.703	-1.75174	1.75303e-06	-2.05012	2.88698e-07
ENSG00000084234.16	APLP2	protein_coding	11	1	0.894415	0.00205267	6.5757	95.5999	0.705409	0.050386	1.0615	0.00431885
ENSG00000084444.13	FAM234B	protein_coding	12	1	0.090138	0.377944	3.9949	13.8564	0.273213	0.206637	-0.119593	0.588771
ENSG00000084463.7	WBP11	protein_coding	12	-1	0.135067	0.538907	4.11246	39.4133	0.362195	0.300189	-0.134625	0.702061
ENSG00000084623.11	EIF3I	protein_coding	1	1	-0.285275	0.0461259	7.24029	217.384	0.00238966	0.993174	-0.644956	0.00795073
ENSG00000084652.15	TXLNA	protein_coding	1	1	0.921927	1.20535e-06	6.48622	85.9782	1.09165	6.35424e-05	0.729543	0.00108455
ENSG00000084676.15	NCOA1	protein_coding	2	1	0.157557	0.420649	3.18783	10.7656	-0.223317	0.571806	0.458592	0.249659
ENSG00000084693.15	AGBL5	protein_coding	2	1	1.2848	1.00435e-08	6.89009	42.6738	1.32913	1.71362e-05	1.23906	2.60127e-05
ENSG00000084710.13	EFR3B	protein_coding	2	1	0.827397	0.00440388	2.03752	2.53058	0.788153	0.0338963	0.865601	0.015153
ENSG00000084731.14	KIF3C	protein_coding	2	-1	0.63539	0.228582	2.33502	3.4852	0.54144	0.301821	0.723595	0.198531
ENSG00000084733.10	RAB10	protein_coding	2	1	-0.239407	0.582842	4.18543	39.7487	-0.300287	0.392709	-0.180992	0.611736
ENSG00000084754.10	HADHA	protein_coding	2	-1	0.688817	0.00025031	6.29286	59.7239	0.97517	0.000193402	0.331189	0.110081
ENSG00000084764.10	MAPRE3	protein_coding	2	1	0.1258	0.743586	0.577244	1.2852	-0.165522	0.785836	0.368063	0.478206
ENSG00000084774.13	CAD	protein_coding	2	1	0.916684	1.01686e-06	5.47074	26.8061	1.01897	9.22011e-05	0.806591	0.000624127
ENSG00000085063.14	CD59	protein_coding	11	-1	-1.0391	7.06917e-07	4.75161	40.3339	-1.07252	0.000117829	-1.00643	0.000332276
ENSG00000085185.15	BCORL1	protein_coding	X	1	0.889651	1.66761e-05	3.442	4.22195	0.870901	0.00131452	0.90816	0.000863669
ENSG00000085224.21	ATRX	protein_coding	X	-1	0.702828	0.00858213	4.58694	22.4821	0.5775	0.060328	0.818133	0.0182055
ENSG00000085231.13	AK6	protein_coding	5	-1	-0.0168732	0.508527	2.20609	3.78451	0.302023	0.507846	-0.426871	0.377682
ENSG00000085274.15	MYNN	protein_coding	3	1	0.575783	0.0493142	3.80248	11.5327	0.49322	0.157595	0.653875	0.0543203
ENSG00000085276.17	MECOM	protein_coding	3	-1	0.60362	0.0286314	3.30174	6.3501	0.731977	0.029618	0.462717	0.150778
ENSG00000085365.17	SCAMP1	protein_coding	5	1	-0.217359	0.000980524	4.05529	28.8201	-0.771961	0.000319264	0.182255	0.299477
ENSG00000085377.13	PREP	protein_coding	6	-1	0.698571	9.26251e-05	3.82693	11.1191	0.972324	0.000110379	0.360415	0.0653574
ENSG00000085382.11	HACE1	protein_coding	6	-1	0.785497	0.0197858	4.18375	10.4353	0.573592	0.139748	0.970226	0.0206794
ENSG00000085415.15	SEH1L	protein_coding	18	1	0.88849	5.11243e-06	5.12144	29.2138	1.13702	4.11297e-05	0.588043	0.0077914
ENSG00000085433.15	WDR47	protein_coding	1	-1	0.844425	5.73015e-06	3.82787	6.61123	0.759399	0.00139961	0.924717	0.0002586
ENSG00000085449.14	WDFY1	protein_coding	2	-1	-0.0217048	0.78042	3.48306	13.6179	-0.179519	0.585969	0.120536	0.709077
ENSG00000085465.12	OVGP1	protein_coding	1	-1	-0.124168	0.874628	0.934815	2.0486	-0.0408658	0.923794	-0.212576	0.587877
ENSG00000085491.15	SLC25A24	protein_coding	1	-1	0.808579	0.00682502	3.04916	5.97856	0.730336	0.0442481	0.882795	0.019099
ENSG00000085511.19	MAP3K4	protein_coding	6	1	2.60982	2.3015e-08	6.07439	20.9721	2.30391	8.98042e-05	2.86207	1.18305e-05
ENSG00000085563.14	ABCB1	protein_coding	7	-1	0.0152469	0.379603	1.1788	1.5827	-0.514356	0.299855	0.401787	0.408366
ENSG00000085644.13	ZNF213	protein_coding	16	1	0.365742	0.445829	2.59316	3.31325	0.537186	0.226833	0.171142	0.687722
ENSG00000085662.13	AKR1B1	protein_coding	7	-1	-0.196755	0.11394	6.09675	75.2903	0.0206035	0.924636	-0.452772	0.0260801
ENSG00000085719.12	CPNE3	protein_coding	8	1	0.0608136	0.45335	4.87037	35.1277	0.293455	0.364034	-0.216693	0.439724
ENSG00000085721.12	RRN3	protein_coding	16	-1	0.862557	4.99833e-05	3.84622	13.1551	0.826093	0.00364019	0.898122	0.00101658
ENSG00000085733.15	CTTN	protein_coding	11	1	0.329552	0.112581	5.71276	41.7202	0.249512	0.300902	0.405383	0.0789312
ENSG00000085760.14	MTIF2	protein_coding	2	-1	0.35993	0.0708676	4.35557	20.8755	0.473672	0.0447518	0.236447	0.297773
ENSG00000085788.13	DDHD2	protein_coding	8	1	1.07192	2.22913e-06	5.83561	25.9811	1.31975	3.45609e-05	0.772509	0.00383065
ENSG00000085831.15	TTC39A	protein_coding	1	-1	0.669636	0.0842227	2.59593	3.33613	0.759516	0.0954339	0.573782	0.172895
ENSG00000085832.16	EPS15	protein_coding	1	-1	0.45999	0.111497	4.24968	18.7268	0.368712	0.240428	0.545835	0.0975813
ENSG00000085840.12	ORC1	protein_coding	1	-1	1.11664	2.96969e-06	4.77891	16.7341	1.28907	0.000141836	0.920771	0.00126645
ENSG00000085871.8	MGST2	protein_coding	4	1	-0.98829	1.42537e-05	1.68319	7.34724	-0.72564	0.00997532	-1.30964	9.61765e-05
ENSG00000085872.14	CHERP	protein_coding	19	-1	0.977639	1.2247e-05	3.8192	10.9661	0.754355	0.00574618	1.17095	0.000141903
ENSG00000085978.21	ATG16L1	protein_coding	2	1	0.247332	0.367068	3.3291	6.37934	0.15668	0.575528	0.332623	0.202511
ENSG00000085982.13	USP40	protein_coding	2	-1	0.435195	0.0669968	3.54004	6.6357	0.237422	0.421976	0.609096	0.029472
ENSG00000085998.13	POMGNT1	protein_coding	1	-1	1.47758	1.21945e-10	5.81189	26.264	1.46926	2.00869e-06	1.48585	2.23787e-06
ENSG00000085999.11	RAD54L	protein_coding	1	1	1.0199	3.02855e-05	3.94734	11.0695	0.925479	0.0029921	1.10851	0.000720555
ENSG00000086015.20	MAST2	protein_coding	1	1	1.12586	9.06513e-05	3.76151	9.54063	0.675651	0.036556	1.46848	0.000192788
ENSG00000086061.15	DNAJA1	protein_coding	9	1	-0.523287	0.0217883	5.8303	129.424	-0.309399	0.271015	-0.774498	0.0119396
ENSG00000086062.12	B4GALT1	protein_coding	9	-1	0.486143	0.0242425	3.10651	6.72297	0.296149	0.257556	0.654004	0.0142443
ENSG00000086065.13	CHMP5	protein_coding	9	1	-0.0814085	0.886231	4.28325	30.5875	0.00335599	0.992685	-0.171466	0.566801
ENSG00000086102.18	NFX1	protein_coding	9	1	1.4532	1.45245e-12	5.56083	18.9508	1.51032	1.6605e-07	1.39372	2.75806e-07
ENSG00000086189.9	DIMT1	protein_coding	5	-1	-0.260292	0.349202	3.96888	32.2947	-0.347643	0.208402	-0.177929	0.52003
ENSG00000086200.16	IPO11	protein_coding	5	1	0.163033	0.459642	4.40101	20.895	0.218278	0.271586	0.105589	0.602126
ENSG00000086232.12	EIF2AK1	protein_coding	7	-1	0.973505	4.5839e-05	6.23723	40.3561	0.85537	0.00500837	1.08269	0.000672952
ENSG00000086289.11	EPDR1	protein_coding	7	1	0.338064	0.463199	0.495518	1.39583	-0.142607	0.806212	0.697985	0.205281
ENSG00000086300.15	SNX10	protein_coding	7	1	-0.305838	0.411271	-0.260424	1.96021	-0.548067	0.1683	-0.0984931	0.81985
ENSG00000086475.14	SEPHS1	protein_coding	10	-1	1.33095	1.00026e-09	6.29404	31.953	1.26149	1.14841e-05	1.39721	3.49244e-06
ENSG00000086504.15	MRPL28	protein_coding	16	-1	-0.829491	0.000386328	4.48633	37.858	-0.596245	0.0429562	-1.10786	0.000797154
ENSG00000086506.2	HBQ1	protein_coding	16	1	-0.37134	0.544198	0.77146	1.20128	-0.760987	0.232151	-0.0648638	0.922533
ENSG00000086544.2	ITPKC	protein_coding	19	1	0.928357	9.58204e-05	3.33042	4.62471	0.540512	0.0560206	1.23372	0.000133601
ENSG00000086589.11	RBM22	protein_coding	5	-1	-0.710164	1.95629e-05	3.84937	33.2014	-0.777816	0.000718145	-0.645543	0.00187645
ENSG00000086598.10	TMED2	protein_coding	12	1	-0.284618	0.118978	7.64102	166.101	-0.647362	0.0257949	0.00499835	0.987681
ENSG00000086619.13	ERO1B	protein_coding	1	-1	1.12627	8.29658e-05	2.86587	6.15321	0.903105	0.00773357	1.31949	0.000827851
ENSG00000086666.18	ZFAND6	protein_coding	15	1	-0.483205	0.000265124	3.72678	19.0074	-0.978264	4.28106e-05	-0.115311	0.529564
ENSG00000086712.12	TXLNG	protein_coding	X	1	0.620068	0.000933704	4.683	22.583	0.912114	0.000362767	0.253498	0.249659
ENSG00000086730.16	LAT2	protein_coding	7	1	0.977106	0.000510156	1.02141	1.05222	0.987256	0.00561962	0.966884	0.00827047
ENSG00000086758.15	HUWE1	protein_coding	X	-1	0.59091	0.000708417	7.265	96.7835	0.419193	0.0468874	0.744345	0.00142339
ENSG00000086827.8	ZW10	protein_coding	11	-1	-0.48256	0.00629308	3.214	20.7566	-0.213543	0.353708	-0.813508	0.00217807
ENSG00000086848.14	ALG9	protein_coding	11	-1	-1.29189	3.33234e-06	3.407	19.6932	-1.1495	0.0012133	-1.44989	0.000167372
ENSG00000087008.15	ACOX3	protein_coding	4	-1	0.185818	0.249517	2.39631	4.08038	0.534207	0.148929	-0.27443	0.453391
ENSG00000087053.18	MTMR2	protein_coding	11	-1	0.611821	0.00270851	4.33277	18.4869	0.610533	0.0170207	0.613107	0.0174446
ENSG00000087074.7	PPP1R15A	protein_coding	19	1	0.0682921	0.839793	4.73489	36.5831	0.106969	0.556425	0.0285496	0.881256
ENSG00000087077.13	TRIP6	protein_coding	7	1	0.851171	0.000124771	4.0557	14.2073	1.04238	0.000827359	0.630689	0.012049
ENSG00000087086.14	FTL	protein_coding	19	1	-1.79672	5.08773e-09	6.2479	197.532	-1.90508	6.89368e-06	-1.69594	3.17535e-05
ENSG00000087087.19	SRRT	protein_coding	7	1	0.05038	0.413705	5.64074	53.8796	0.175677	0.243815	-0.0868424	0.570975
ENSG00000087088.19	BAX	protein_coding	19	1	0.571577	0.00417814	4.42582	28.214	0.550091	0.0258587	0.592748	0.0187149
ENSG00000087095.12	NLK	protein_coding	17	1	0.293452	0.215647	3.02427	5.94703	0.508377	0.0622323	0.0408059	0.890022
ENSG00000087111.20	PIGS	protein_coding	17	-1	0.281163	0.247075	5.70002	40.3264	0.311143	0.204351	0.250548	0.326005
ENSG00000087152.15	ATXN7L3	protein_coding	17	-1	1.17369	2.08687e-07	6.27102	25.9793	0.772176	0.00236152	1.48744	4.56812e-06
ENSG00000087157.18	PGS1	protein_coding	17	1	0.787629	0.000503624	4.06157	7.36613	0.689134	0.0153916	0.879827	0.00297711
ENSG00000087191.12	PSMC5	protein_coding	17	1	0.944278	2.68019e-06	5.75704	28.3491	1.15735	5.1526e-05	0.69419	0.00312569
ENSG00000087206.16	UIMC1	protein_coding	5	-1	0.815768	0.00205158	4.88551	20.9265	0.955806	0.00497916	0.66066	0.0436781
ENSG00000087253.12	LPCAT2	protein_coding	16	1	-0.049882	0.927077	2.39429	7.14221	-0.128379	0.680391	0.0245636	0.945451
ENSG00000087263.16	OGFOD1	protein_coding	16	1	0.219869	0.259742	4.34969	36.3566	0.203725	0.306396	0.235835	0.232889
ENSG00000087266.15	SH3BP2	protein_coding	4	1	0.923658	0.00617488	3.65091	6.68237	0.803701	0.0533957	1.0344	0.0141198
ENSG00000087269.15	NOP14	protein_coding	4	-1	-1.01502	7.74503e-10	5.2732	57.3985	-0.596074	0.000802181	-1.60783	3.83044e-08
ENSG00000087274.16	ADD1	protein_coding	4	1	0.35121	0.0204603	5.57023	39.2202	0.584977	0.00422317	0.0720987	0.711708
ENSG00000087299.11	L2HGDH	protein_coding	14	-1	1.82641	1.06549e-08	3.59533	5.84984	1.81642	3.22741e-05	1.83632	1.46927e-05
ENSG00000087301.8	TXNDC16	protein_coding	14	-1	0.734289	0.0346035	3.28049	8.37843	0.749153	0.0670047	0.719271	0.0834827
ENSG00000087302.8	RTRAF	protein_coding	14	1	-1.98703	1.39652e-11	3.96069	81.3211	-1.79803	1.87993e-06	-2.20457	2.5289e-07
ENSG00000087303.17	NID2	protein_coding	14	-1	-0.0457124	0.251147	2.87358	4.97181	0.244025	0.417092	-0.408645	0.163343
ENSG00000087338.4	GMCL1	protein_coding	2	1	0.666157	0.000506267	4.02156	11.5081	0.615526	0.0115144	0.715071	0.00400257
ENSG00000087365.15	SF3B2	protein_coding	11	1	-0.0127313	0.531109	5.76676	85.6329	0.118758	0.527676	-0.157418	0.389976
ENSG00000087448.9	KLHL42	protein_coding	12	1	-0.520211	0.0241158	3.54551	10.7683	-0.776654	0.0139497	-0.302545	0.261376
ENSG00000087460.24	GNAS	protein_coding	20	1	-1.09893	3.11656e-07	6.34971	149.818	-0.95525	0.000355993	-1.25853	4.62674e-05
ENSG00000087470.17	DNM1L	protein_coding	12	1	0.121794	0.760532	5.23339	37.9315	0.227662	0.402118	0.00753838	0.978636
ENSG00000087502.17	ERGIC2	protein_coding	12	-1	-0.62956	0.071951	4.15064	27.3842	-0.758981	0.0611132	-0.5108	0.222167
ENSG00000087510.6	TFAP2C	protein_coding	20	1	0.764353	0.017689	0.915058	1.44315	0.693755	0.0958991	0.831657	0.0264355
ENSG00000087586.17	AURKA	protein_coding	20	-1	0.595646	2.62371e-05	5.19546	33.0565	0.646213	0.000744322	0.543242	0.00248207
ENSG00000087589.16	CASS4	protein_coding	20	1	1.03215	0.0260503	0.907235	0.780174	1.1639	0.0186512	0.887135	0.214118
ENSG00000087842.10	PIR	protein_coding	X	-1	0.0860544	0.41725	1.54842	3.3826	0.401508	0.335148	-0.318257	0.420758
ENSG00000087884.14	AAMDC	protein_coding	11	1	0.0358707	0.341569	3.90146	18.9247	0.220286	0.276036	-0.175621	0.380257
ENSG00000087903.12	RFX2	protein_coding	19	-1	-0.119568	0.591184	1.63318	1.65834	0.144437	0.773968	-0.442952	0.318016
ENSG00000087995.15	METTL2A	protein_coding	17	1	0.713986	0.00113776	5.07021	35.1739	0.929688	0.0018119	0.460267	0.0622317
[truncated: 11,769 more rows]

## Sheet: TPM_values
Gene	symbol	gene_biotype	log2[TPM]_drpP525L	log2[TPM]_drpWT	log2[TPM]_inpP525L	log2[TPM]_inpWT	log2[TPM]_RIPP525L	log2[TPM]_RIPWT
[truncated: 62,874 more rows]
